# Supplementary material for: Electric current control of spin helicity in an itinerant helimagnet
Source: Nat Commun. 2020 Mar 30;11:1601. doi: 10.1038/s41467-020-15380-z (PMC7105454; doi:10.1038/s41467-020-15380-z)
Supplement: Supplementary file 3 — Source Data File [file 41467_2020_15380_MOESM3_ESM.xlsx]

## Sheet: fig.2b
T	\rho
149.505	96.6426
149.486	96.6266
149.467	96.6103
149.448	96.5932
149.428	96.5764
149.409	96.5607
149.39	96.5437
149.37	96.5274
149.351	96.511
149.331	96.4935
149.312	96.4763
149.292	96.4596
149.273	96.4439
149.254	96.4271
149.235	96.4101
149.216	96.3929
149.196	96.3759
149.177	96.3591
149.157	96.3427
149.138	96.3261
149.119	96.3093
149.1	96.2925
149.08	96.2765
149.061	96.2594
149.042	96.243
149.023	96.2271
149.003	96.2106
148.984	96.194
148.965	96.1769
148.945	96.1609
148.926	96.1449
148.907	96.1275
148.888	96.11
148.869	96.0931
148.849	96.077
148.829	96.0599
148.811	96.0434
148.791	96.0271
148.772	96.0089
148.753	95.9923
148.734	95.9759
148.715	95.9599
148.696	95.944
148.676	95.9259
148.657	95.9099
148.638	95.8931
148.619	95.8761
148.6	95.8596
148.581	95.8424
148.561	95.8253
148.542	95.8089
148.523	95.7913
148.504	95.776
148.485	95.759
148.466	95.7426
148.446	95.7266
148.427	95.7099
148.408	95.6931
148.389	95.6759
148.369	95.6575
148.35	95.6407
148.33	95.6238
148.311	95.6073
148.292	95.59
148.272	95.5729
148.252	95.5577
148.233	95.5414
148.215	95.524
148.195	95.5069
148.176	95.4906
148.157	95.4732
148.137	95.4558
148.118	95.4395
148.099	95.4228
148.08	95.4065
148.061	95.3894
148.042	95.3721
148.023	95.3555
148.005	95.3391
147.985	95.3205
147.965	95.3041
147.946	95.2881
147.927	95.2713
147.907	95.2545
147.889	95.2375
147.869	95.2213
147.85	95.2048
147.831	95.1886
147.812	95.1719
147.792	95.1549
147.773	95.1377
147.754	95.1214
147.735	95.1046
147.716	95.0865
147.697	95.0691
147.678	95.0524
147.659	95.0375
147.639	95.0209
147.62	95.0039
147.601	94.9866
147.581	94.9706
147.562	94.954
147.543	94.9371
147.523	94.9201
147.504	94.9023
147.485	94.8849
147.466	94.8676
147.447	94.8515
147.428	94.8346
147.408	94.8175
147.389	94.8007
147.37	94.7851
147.35	94.7686
147.331	94.7512
147.311	94.7331
147.292	94.7159
147.273	94.7002
147.253	94.6851
147.234	94.6686
147.214	94.6515
147.195	94.6356
147.175	94.6174
147.156	94.6
147.137	94.583
147.118	94.5653
147.098	94.5491
147.079	94.5324
147.059	94.516
147.041	94.4994
147.021	94.482
147.001	94.4648
146.982	94.4486
146.962	94.4327
146.943	94.4157
146.923	94.3981
146.904	94.3815
146.885	94.3649
146.865	94.3481
146.846	94.3313
146.826	94.3137
146.806	94.2973
146.787	94.281
146.767	94.2637
146.747	94.2472
146.728	94.2293
146.709	94.2126
146.689	94.196
146.669	94.1809
146.65	94.1641
146.63	94.146
146.611	94.1291
146.591	94.1128
146.571	94.0962
146.552	94.0799
146.531	94.0617
146.51	94.0437
146.491	94.0275
146.471	94.0112
146.452	93.9934
146.432	93.976
146.412	93.9599
146.392	93.9441
146.373	93.9265
146.353	93.909
146.333	93.8923
146.314	93.8767
146.294	93.86
146.274	93.8436
146.255	93.8264
146.235	93.8095
146.215	93.792
146.195	93.7746
146.176	93.7583
146.157	93.7422
146.137	93.7251
146.117	93.7077
146.096	93.6903
146.077	93.6724
146.057	93.6566
146.038	93.6393
146.018	93.6223
145.998	93.606
145.979	93.5902
145.959	93.5729
145.94	93.5565
145.92	93.5389
145.9	93.5222
145.88	93.5062
145.861	93.4888
145.841	93.4718
145.821	93.4547
145.801	93.4387
145.782	93.4227
145.762	93.4057
145.742	93.3889
145.723	93.3715
145.703	93.3545
145.683	93.337
145.663	93.3197
145.643	93.3029
145.624	93.2865
145.604	93.2698
145.585	93.2534
145.565	93.2365
145.545	93.2192
145.525	93.201
145.504	93.1828
145.484	93.1657
145.464	93.1498
145.445	93.1335
145.425	93.1173
145.405	93.0997
145.386	93.0826
145.366	93.0647
145.347	93.0491
145.328	93.0329
145.308	93.0158
145.288	92.998
145.268	92.9808
145.248	92.9637
145.229	92.9457
145.209	92.9283
145.189	92.9123
145.169	92.8943
145.15	92.8779
145.13	92.862
145.111	92.845
145.091	92.8275
145.072	92.8111
145.052	92.7953
145.033	92.7788
145.013	92.761
144.994	92.7431
144.974	92.7255
144.954	92.7088
144.935	92.6913
144.915	92.6743
144.896	92.6577
144.876	92.6413
144.857	92.6238
144.837	92.6076
144.818	92.5903
144.798	92.5731
144.779	92.5566
144.76	92.5397
144.74	92.5238
144.721	92.5064
144.701	92.4895
144.682	92.4727
144.662	92.4558
144.643	92.439
144.624	92.4223
144.604	92.4056
144.585	92.3887
144.566	92.3712
144.547	92.3548
144.527	92.3381
144.507	92.3218
144.488	92.305
144.469	92.2874
144.449	92.2706
144.43	92.2531
144.41	92.2356
144.391	92.2195
144.372	92.2035
144.352	92.1861
144.333	92.1692
144.314	92.1516
144.295	92.1334
144.275	92.1176
144.256	92.1003
144.237	92.0841
144.218	92.0671
144.199	92.05
144.179	92.0322
144.16	92.0155
144.141	91.9998
144.121	91.9823
144.102	91.9656
144.083	91.9486
144.064	91.9317
144.045	91.9156
144.025	91.8972
144.006	91.88
143.987	91.8638
143.968	91.8473
143.949	91.8303
143.929	91.8128
143.91	91.7961
143.891	91.7783
143.872	91.7606
143.852	91.7445
143.833	91.7283
143.814	91.7118
143.795	91.6956
143.776	91.6787
143.757	91.6605
143.738	91.6437
143.719	91.6263
143.7	91.6095
143.681	91.5935
143.661	91.5756
143.642	91.5581
143.623	91.5411
143.604	91.5237
143.584	91.507
143.565	91.4902
143.546	91.4724
143.527	91.4556
143.508	91.4391
143.489	91.4223
143.47	91.4044
143.451	91.3883
143.431	91.3714
143.412	91.3558
143.394	91.339
143.375	91.3213
143.355	91.3049
143.336	91.2885
143.317	91.2707
143.298	91.2535
143.279	91.2364
143.26	91.2201
143.241	91.203
143.222	91.1851
143.203	91.1685
143.183	91.1512
143.164	91.1335
143.145	91.1168
143.126	91.1005
143.107	91.0836
143.088	91.0658
143.069	91.0502
143.05	91.0327
143.031	91.0159
143.012	90.9986
142.993	90.9807
142.974	90.9641
142.955	90.9477
142.935	90.9312
142.916	90.9136
142.897	90.8972
142.878	90.881
142.859	90.8631
142.84	90.8455
142.821	90.8289
142.802	90.811
142.783	90.7949
142.764	90.7783
142.745	90.7613
142.726	90.7443
142.707	90.7269
142.688	90.7097
142.668	90.6922
142.649	90.6749
142.63	90.6575
142.611	90.6399
142.591	90.6225
142.571	90.6059
142.552	90.589
142.533	90.5714
142.514	90.5543
142.494	90.5374
142.475	90.5204
142.456	90.5028
142.437	90.4868
142.418	90.4717
142.399	90.453
142.38	90.435
142.361	90.4177
142.342	90.4022
142.323	90.3851
142.304	90.3664
142.285	90.35
142.266	90.3339
142.245	90.3152
142.226	90.2988
142.207	90.2819
142.187	90.2652
142.168	90.2479
142.148	90.2296
142.129	90.2126
142.11	90.1954
142.091	90.178
142.071	90.1612
142.052	90.1448
142.033	90.1284
142.013	90.1114
141.995	90.094
141.975	90.0767
141.956	90.0589
141.937	90.0425
141.917	90.0253
141.898	90.0079
141.879	89.9917
141.86	89.9751
141.841	89.9586
141.822	89.9416
141.802	89.9243
141.783	89.9061
141.764	89.8892
141.744	89.8733
141.725	89.8565
141.706	89.838
141.686	89.8208
141.667	89.804
141.648	89.7884
141.629	89.7707
141.609	89.753
141.589	89.7356
141.57	89.7185
141.551	89.7009
141.531	89.6841
141.512	89.667
141.492	89.6505
141.472	89.6343
141.453	89.6169
141.433	89.6005
141.414	89.583
141.394	89.5659
141.375	89.5493
141.356	89.5328
141.336	89.5148
141.316	89.4974
141.297	89.4808
141.277	89.4647
141.258	89.448
141.238	89.4304
141.218	89.412
141.198	89.395
141.179	89.3788
141.159	89.3615
141.14	89.3432
141.12	89.327
141.1	89.31
141.081	89.2931
141.061	89.2756
141.041	89.2583
141.021	89.2413
141.001	89.2242
140.981	89.207
140.962	89.1898
140.942	89.1732
140.922	89.1561
140.902	89.1379
140.882	89.1211
140.862	89.104
140.843	89.0877
140.823	89.0707
140.802	89.0532
140.782	89.0355
140.762	89.0191
140.742	89.0025
140.722	88.9844
140.701	88.9666
140.68	88.9491
140.66	88.9321
140.64	88.9144
140.62	88.8966
140.6	88.88
140.578	88.8617
140.558	88.844
140.538	88.827
140.518	88.811
140.498	88.7938
140.477	88.7762
140.457	88.7599
140.437	88.7423
140.417	88.7247
140.396	88.7079
140.376	88.6912
140.356	88.6744
140.337	88.6571
140.316	88.6394
140.296	88.6222
140.276	88.6046
140.256	88.588
140.235	88.5709
140.215	88.5537
140.195	88.5362
140.174	88.5188
140.154	88.5013
140.134	88.4846
140.114	88.4671
140.094	88.4506
140.074	88.4334
140.054	88.4166
140.033	88.3992
140.013	88.3821
139.994	88.364
139.973	88.346
139.952	88.329
139.932	88.3127
139.912	88.2949
139.892	88.278
139.872	88.2615
139.851	88.2443
139.831	88.2269
139.811	88.2103
139.79	88.1929
139.77	88.175
139.75	88.1576
139.73	88.1402
139.71	88.1232
139.69	88.106
139.67	88.0892
139.65	88.0723
139.63	88.0543
139.609	88.0381
139.589	88.0212
139.57	88.005
139.55	87.988
139.53	87.9699
139.509	87.9526
139.49	87.9354
139.47	87.918
139.449	87.9
139.429	87.8838
139.409	87.8666
139.389	87.8492
139.368	87.8317
139.347	87.8135
139.327	87.7963
139.307	87.7802
139.287	87.7618
139.267	87.7449
139.247	87.7276
139.228	87.71
139.208	87.6939
139.188	87.6768
139.012	87.5218
138.985	87.5052
138.962	87.4885
138.941	87.4706
138.921	87.4524
138.901	87.4351
138.882	87.4179
138.863	87.4002
138.843	87.3834
138.824	87.3665
138.804	87.3497
138.785	87.3322
138.765	87.3161
138.746	87.2997
138.726	87.281
138.707	87.2633
138.687	87.2463
138.668	87.2297
138.649	87.2122
138.629	87.1956
138.609	87.1772
138.59	87.1599
138.571	87.1439
138.552	87.127
138.533	87.1095
138.513	87.0929
138.494	87.0751
138.475	87.0574
138.456	87.0394
138.436	87.023
138.417	87.0058
138.398	86.9902
138.379	86.9726
138.36	86.9552
138.339	86.9363
138.319	86.9197
138.3	86.9026
138.281	86.8855
138.262	86.8687
138.243	86.8508
138.224	86.8337
138.205	86.8162
138.186	86.7988
138.167	86.7813
138.148	86.7638
138.129	86.7464
138.109	86.7299
138.091	86.7128
138.071	86.6965
138.052	86.679
138.034	86.6615
138.015	86.6443
137.995	86.627
137.976	86.6101
137.957	86.5924
137.938	86.5752
137.919	86.5577
137.9	86.5412
137.881	86.5251
137.862	86.5067
137.843	86.49
137.824	86.4729
137.806	86.4551
137.786	86.4382
137.767	86.4205
137.748	86.4033
137.729	86.3865
137.71	86.3684
137.691	86.3518
137.672	86.335
137.653	86.3177
137.634	86.3001
137.615	86.2844
137.596	86.2672
137.577	86.2483
137.558	86.2309
137.539	86.2141
137.52	86.1977
137.501	86.18
137.481	86.1619
137.463	86.1449
137.444	86.1278
137.425	86.1106
137.406	86.0938
137.386	86.0765
137.367	86.06
137.348	86.0419
137.328	86.024
137.31	86.0072
137.291	85.9915
137.272	85.9737
137.252	85.9548
137.233	85.9378
137.214	85.9209
137.195	85.9044
137.176	85.8871
137.156	85.8706
137.137	85.8519
137.118	85.8345
137.098	85.8174
137.078	85.7981
137.058	85.7812
137.039	85.7646
137.019	85.7472
137	85.7295
136.98	85.7119
136.96	85.6935
136.94	85.6768
136.921	85.6597
136.901	85.6425
136.882	85.6248
136.862	85.6076
136.843	85.5912
136.823	85.5728
136.804	85.5552
136.784	85.5384
136.765	85.5216
136.746	85.5046
136.726	85.4876
136.706	85.4699
136.688	85.4538
136.668	85.4357
136.648	85.4171
136.628	85.3996
136.608	85.3822
136.588	85.3649
136.569	85.3482
136.549	85.3309
136.53	85.3142
136.51	85.2967
136.491	85.2805
136.471	85.2624
136.451	85.2454
136.431	85.2277
136.411	85.2099
136.392	85.1936
136.372	85.1769
136.353	85.1591
136.333	85.1416
136.313	85.1233
136.293	85.1048
136.273	85.0883
136.252	85.0698
136.232	85.0524
136.213	85.0361
136.193	85.0181
136.173	85.0008
136.153	84.9841
136.133	84.9669
136.113	84.9499
136.093	84.9336
136.074	84.9159
136.054	84.8981
136.034	84.8798
136.015	84.862
135.995	84.8453
135.974	84.8288
135.955	84.8113
135.935	84.7935
135.915	84.7756
135.895	84.7585
135.875	84.7412
135.855	84.7236
135.835	84.7068
135.816	84.6895
135.796	84.6717
135.776	84.6533
135.756	84.6355
135.736	84.6187
135.716	84.602
135.697	84.5845
135.677	84.5685
135.657	84.5509
135.637	84.5341
135.617	84.5168
135.598	84.5001
135.577	84.4821
135.558	84.4652
135.538	84.4467
135.518	84.4309
135.498	84.4129
135.478	84.395
135.457	84.3771
135.438	84.3605
135.418	84.3441
135.398	84.3259
135.378	84.3083
135.358	84.2917
135.339	84.2739
135.319	84.2579
135.299	84.2408
135.28	84.2237
135.26	84.2065
135.24	84.1876
135.22	84.171
135.2	84.1542
135.181	84.1369
135.161	84.12
135.141	84.1023
135.121	84.0843
135.102	84.067
135.082	84.0507
135.062	84.0327
135.042	84.0151
135.022	83.9983
135.002	83.9799
134.982	83.9622
134.963	83.9453
134.942	83.9266
134.922	83.9096
134.902	83.8929
134.882	83.8757
134.863	83.8578
134.843	83.8398
134.824	83.8223
134.804	83.8053
134.785	83.7887
134.765	83.7713
134.745	83.7528
134.725	83.7356
134.706	83.7185
134.686	83.7003
134.666	83.6844
134.647	83.6667
134.626	83.6484
134.606	83.631
134.587	83.6134
134.567	83.5956
134.547	83.5773
134.528	83.56
134.508	83.543
134.489	83.5251
134.469	83.5088
134.45	83.4925
134.43	83.4737
134.409	83.4546
134.389	83.4369
134.369	83.4198
134.35	83.4024
134.331	83.3861
134.311	83.3689
134.291	83.3508
134.272	83.3335
134.252	83.3153
134.233	83.2977
134.214	83.2813
134.194	83.2635
134.175	83.2462
134.155	83.228
134.135	83.2114
134.116	83.1945
134.096	83.1759
134.076	83.1576
134.056	83.1408
134.036	83.1231
134.017	83.1056
133.998	83.089
133.979	83.0718
133.959	83.0532
133.94	83.036
133.921	83.0184
133.901	83.0004
133.882	82.9837
133.862	82.9665
133.843	82.9482
133.823	82.931
133.804	82.9144
133.785	82.8966
133.765	82.8792
133.746	82.8631
133.726	82.8452
133.707	82.828
133.686	82.8086
133.666	82.7902
133.647	82.7728
133.627	82.7563
133.608	82.7397
133.589	82.7219
133.569	82.704
133.55	82.6873
133.531	82.6705
133.511	82.6525
133.492	82.6353
133.472	82.6183
133.452	82.5998
133.433	82.5821
133.414	82.5653
133.394	82.5471
133.375	82.5302
133.355	82.5114
133.335	82.4943
133.317	82.4774
133.297	82.4605
133.278	82.4431
133.258	82.4258
133.238	82.4083
133.218	82.3909
133.199	82.3738
133.179	82.3544
133.159	82.3376
133.14	82.3201
133.12	82.3023
133.1	82.2843
133.081	82.2668
133.061	82.2497
133.042	82.233
133.022	82.2156
133.003	82.1975
132.983	82.1802
132.964	82.1625
132.945	82.1447
132.925	82.1277
132.905	82.1101
132.886	82.0931
132.865	82.0745
132.845	82.056
132.826	82.0396
132.806	82.0211
132.786	82.0029
132.767	81.9868
132.748	81.9688
132.728	81.9521
132.708	81.9349
132.688	81.9171
132.669	81.8991
132.649	81.881
132.629	81.8634
132.61	81.8466
132.59	81.83
132.571	81.8127
132.551	81.7937
132.532	81.7765
132.512	81.7595
132.492	81.7429
132.473	81.7255
132.453	81.7078
132.433	81.6911
132.414	81.6735
132.394	81.6568
132.374	81.6388
132.355	81.6214
132.335	81.6026
132.315	81.585
132.296	81.5686
132.276	81.551
132.255	81.5317
132.235	81.5134
132.215	81.4973
132.195	81.4817
132.174	81.4626
132.155	81.4437
132.135	81.4251
132.115	81.4081
132.095	81.3909
132.075	81.3729
132.054	81.3553
132.035	81.3374
132.014	81.3182
131.994	81.3011
131.975	81.2844
131.955	81.2657
131.935	81.2484
131.915	81.2301
131.895	81.2128
131.876	81.1956
131.856	81.1784
131.835	81.1605
131.815	81.1423
131.795	81.1234
131.775	81.1057
131.755	81.0887
131.735	81.0707
131.715	81.0531
131.695	81.0348
131.676	81.0175
131.656	81.0001
131.636	80.9839
131.617	80.9668
131.597	80.9482
131.576	80.9302
131.557	80.9124
131.537	80.8953
131.517	80.8786
131.498	80.8616
131.478	80.8446
131.458	80.8272
131.438	80.8096
131.418	80.7928
131.399	80.7749
131.379	80.757
131.359	80.7396
131.339	80.7211
131.319	80.7038
131.3	80.6869
131.281	80.6696
131.261	80.653
131.241	80.6361
131.222	80.6181
131.202	80.5993
131.181	80.5819
131.161	80.5649
131.142	80.5475
131.122	80.5298
131.102	80.5124
131.082	80.495
131.062	80.4777
131.043	80.46
131.023	80.4428
131.003	80.4263
130.983	80.4079
130.964	80.3896
130.944	80.3728
130.924	80.3562
130.904	80.3379
130.883	80.3181
130.863	80.3006
130.843	80.2833
130.823	80.2661
130.803	80.2489
130.783	80.2312
130.764	80.2134
130.744	80.1954
130.724	80.1778
130.704	80.1601
130.685	80.1417
130.665	80.1251
130.644	80.1079
130.625	80.0891
130.605	80.0717
130.585	80.0548
130.564	80.0362
130.544	80.0181
130.525	80.0012
130.505	79.9844
130.485	79.9678
130.465	79.9495
130.446	79.9309
130.426	79.9135
130.406	79.8968
130.386	79.8783
130.366	79.8606
130.346	79.8434
130.327	79.8268
130.307	79.8084
130.287	79.7913
130.268	79.7733
130.248	79.756
130.228	79.7392
130.208	79.7224
130.188	79.7049
130.169	79.6876
130.149	79.6697
130.129	79.6523
130.109	79.6341
130.09	79.6168
130.07	79.5995
130.05	79.5819
130.03	79.5639
130.011	79.5466
129.991	79.5274
129.971	79.5101
129.95	79.4922
129.93	79.4748
129.91	79.4575
129.89	79.4401
129.871	79.4222
129.851	79.4052
129.831	79.388
129.812	79.37
129.792	79.3515
129.772	79.3343
129.751	79.3174
129.732	79.2995
129.713	79.2822
129.693	79.2649
129.673	79.2473
129.654	79.2291
129.634	79.2112
129.614	79.1935
129.594	79.1754
129.574	79.1585
129.554	79.1423
129.534	79.1237
129.515	79.1065
129.495	79.09
129.475	79.0725
129.456	79.0544
129.436	79.0367
129.416	79.0181
129.397	79.0004
129.377	78.983
129.357	78.9662
129.336	78.9482
129.315	78.9293
129.296	78.9117
129.276	78.8942
129.256	78.8772
129.237	78.8606
129.217	78.8418
129.197	78.8251
129.177	78.8075
129.158	78.789
129.138	78.7722
129.118	78.7538
129.098	78.7362
129.078	78.7192
129.058	78.702
129.038	78.6841
129.018	78.6656
128.998	78.6477
128.978	78.6303
128.958	78.6124
128.938	78.5945
128.918	78.5761
128.898	78.5574
128.877	78.5397
128.857	78.5224
128.838	78.5057
128.818	78.4873
128.798	78.4696
128.779	78.4527
128.759	78.4345
128.739	78.4166
128.719	78.3983
128.7	78.3816
128.679	78.3629
128.659	78.3446
128.639	78.3267
128.619	78.3083
128.6	78.2917
128.58	78.2757
128.56	78.2587
128.54	78.2402
128.521	78.2223
128.501	78.2045
128.481	78.1874
128.461	78.1694
128.441	78.152
128.422	78.1335
128.402	78.1163
128.383	78.0993
128.363	78.0816
128.343	78.0633
128.324	78.0465
128.304	78.0292
128.284	78.0107
128.264	77.9932
128.244	77.9755
128.224	77.9583
128.204	77.941
128.184	77.9243
128.163	77.9039
128.143	77.8858
128.124	77.8687
128.104	77.8515
128.084	77.8341
128.064	77.8166
128.043	77.7965
128.023	77.7788
128.004	77.7609
127.984	77.7441
127.964	77.7261
127.944	77.7082
127.925	77.6914
127.905	77.6742
127.885	77.6562
127.865	77.6383
127.845	77.6207
127.824	77.6005
127.804	77.5832
127.784	77.5664
127.765	77.5491
127.745	77.5309
127.725	77.5139
127.705	77.4964
127.685	77.478
127.666	77.4602
127.646	77.4431
127.626	77.4253
127.606	77.407
127.586	77.3903
127.566	77.372
127.546	77.3535
127.526	77.3362
127.506	77.3179
127.486	77.3002
127.466	77.2821
127.446	77.2649
127.427	77.2484
127.407	77.2306
127.387	77.214
127.367	77.1959
127.347	77.1775
127.328	77.1596
127.308	77.1416
127.288	77.1249
127.268	77.1071
127.248	77.0891
127.228	77.0713
127.208	77.0533
127.188	77.0352
127.168	77.0175
127.148	76.9985
127.127	76.9806
127.107	76.9633
127.088	76.9453
127.068	76.9276
127.048	76.9103
127.029	76.8925
127.009	76.8753
126.989	76.8583
126.969	76.8395
126.949	76.822
126.929	76.8052
126.91	76.7883
126.889	76.7706
126.869	76.7508
126.848	76.7335
126.828	76.7156
126.809	76.6985
126.789	76.6803
126.769	76.6612
126.749	76.6446
126.729	76.6277
126.71	76.6097
126.689	76.5916
126.67	76.5743
126.65	76.5557
126.629	76.5379
126.61	76.5202
126.589	76.5029
126.569	76.4854
126.549	76.4658
126.528	76.4491
126.508	76.4305
126.488	76.4127
126.468	76.395
126.448	76.3779
126.428	76.3592
126.407	76.3419
126.387	76.3245
126.367	76.3071
126.347	76.2883
126.327	76.2707
126.306	76.2516
126.286	76.234
126.266	76.2163
126.246	76.1981
126.226	76.1802
126.207	76.1623
126.186	76.1458
126.166	76.1278
126.146	76.1103
126.126	76.0921
126.106	76.0745
126.086	76.0563
126.066	76.0384
126.047	76.0214
126.027	76.0039
126.007	75.9862
125.987	75.969
125.967	75.9522
125.947	75.9345
125.928	75.9154
125.908	75.898
125.888	75.8801
125.867	75.8628
125.848	75.8451
125.828	75.8277
125.807	75.8093
125.786	75.7911
125.766	75.7743
125.746	75.7565
125.726	75.7383
125.706	75.7212
125.686	75.7042
125.667	75.6859
125.646	75.6677
125.626	75.65
125.606	75.6311
125.586	75.6137
125.566	75.5963
125.546	75.5786
125.526	75.5613
125.506	75.5436
125.486	75.5252
125.465	75.5076
125.445	75.4898
125.424	75.4722
125.404	75.4539
125.384	75.4365
125.364	75.418
125.343	75.3983
125.323	75.3809
125.303	75.3637
125.283	75.3466
125.263	75.3297
125.243	75.3117
125.222	75.2912
125.201	75.274
125.181	75.2561
125.161	75.2393
125.141	75.2214
125.121	75.2032
125.101	75.1844
125.081	75.1662
125.061	75.1499
125.041	75.1322
125.021	75.1144
124.999	75.0959
124.979	75.0782
124.959	75.0602
124.939	75.0414
124.919	75.0246
124.899	75.0058
124.879	74.9886
124.859	74.9706
124.839	74.9531
124.819	74.9345
124.799	74.9174
124.777	74.8977
124.757	74.8742
124.737	74.8552
124.717	74.8372
124.697	74.8194
124.676	74.8013
124.655	74.7823
124.635	74.7649
124.615	74.7474
124.595	74.73
124.575	74.7121
124.556	74.6939
124.536	74.6765
124.516	74.6589
124.495	74.6403
124.475	74.6221
124.455	74.6038
124.434	74.5849
124.413	74.5678
124.394	74.5511
124.373	74.5342
124.353	74.5147
124.333	74.4976
124.312	74.4785
124.292	74.4599
124.272	74.4425
124.252	74.4256
124.232	74.4084
124.211	74.3901
124.191	74.3722
124.172	74.3541
124.152	74.3366
124.132	74.3171
124.111	74.3007
124.091	74.2825
124.071	74.2652
124.051	74.2474
124.032	74.2308
124.011	74.2133
123.991	74.195
123.971	74.1766
123.951	74.1586
123.931	74.1403
123.911	74.1226
123.89	74.104
123.87	74.0868
123.85	74.0686
123.83	74.0498
123.81	74.0331
123.79	74.0161
123.77	73.998
123.75	73.9811
123.729	73.9629
123.709	73.945
123.689	73.9272
123.67	73.9099
123.649	73.892
123.63	73.8743
123.61	73.8564
123.589	73.8382
123.568	73.8197
123.547	73.8015
123.528	73.7845
123.507	73.766
123.487	73.7482
123.467	73.7311
123.448	73.7141
123.428	73.6963
123.408	73.6772
123.388	73.6599
123.367	73.6419
123.346	73.6222
123.326	73.6042
123.306	73.5876
123.286	73.5705
123.266	73.552
123.246	73.5342
123.226	73.5158
123.205	73.4985
123.021	73.3378
123.004	73.3199
122.984	73.3022
122.965	73.2844
122.945	73.2662
122.925	73.2491
122.904	73.2305
122.884	73.2116
122.863	73.1954
122.843	73.1771
122.823	73.158
122.802	73.1404
122.782	73.1223
122.762	73.1043
122.742	73.0856
122.722	73.0679
122.702	73.0509
122.682	73.034
122.661	73.0157
122.641	72.9974
122.621	72.9794
122.601	72.9616
122.581	72.9443
122.561	72.9263
122.541	72.9091
122.521	72.891
122.501	72.8726
122.481	72.8547
122.46	72.8353
122.439	72.8173
122.419	72.7992
122.399	72.7829
122.379	72.7645
122.359	72.746
122.339	72.7286
122.319	72.7106
122.299	72.6934
122.279	72.6768
122.259	72.6578
122.239	72.6402
122.219	72.6223
122.199	72.6045
122.179	72.5863
122.158	72.5682
122.137	72.5508
122.117	72.5326
122.097	72.5142
122.077	72.4971
122.057	72.4793
122.037	72.462
122.017	72.4446
121.997	72.4272
121.977	72.4094
121.957	72.3905
121.937	72.3739
121.915	72.3549
121.895	72.3364
121.875	72.3182
121.855	72.301
121.835	72.2831
121.815	72.2653
121.796	72.2476
121.775	72.2297
121.755	72.2125
121.735	72.194
121.714	72.1757
121.694	72.1571
121.673	72.1393
121.653	72.1223
121.633	72.105
121.613	72.0862
121.593	72.0678
121.573	72.0493
121.553	72.0314
121.533	72.0153
121.513	71.9978
121.493	71.98
121.473	71.9603
121.453	71.9435
121.432	71.9263
121.413	71.908
121.393	71.8899
121.371	71.8704
121.351	71.853
121.331	71.8353
121.311	71.8173
121.291	71.7993
121.271	71.7819
121.251	71.7644
121.231	71.7469
121.211	71.7282
121.19	71.7107
121.17	71.693
121.15	71.6758
121.13	71.6581
121.11	71.6389
121.09	71.6209
121.07	71.6041
121.05	71.5867
121.03	71.5693
121.01	71.5516
120.99	71.5341
120.97	71.516
120.949	71.4959
120.928	71.4794
120.908	71.4607
120.888	71.4427
120.867	71.4242
120.847	71.4076
120.826	71.3878
120.806	71.3694
120.786	71.3523
120.766	71.3342
120.745	71.3165
120.726	71.2986
120.706	71.28
120.686	71.2627
120.666	71.2453
120.646	71.2279
120.625	71.2089
120.605	71.1916
120.586	71.1742
120.566	71.1563
120.545	71.1385
120.525	71.1201
120.505	71.1037
120.485	71.0866
120.465	71.068
120.445	71.0491
120.425	71.0313
120.405	71.0132
120.384	70.9957
120.364	70.9784
120.344	70.9607
120.324	70.9427
120.303	70.9236
120.282	70.906
120.262	70.888
120.242	70.8688
120.222	70.8511
120.202	70.8339
120.181	70.8172
120.161	70.7989
120.141	70.7814
120.122	70.7636
120.102	70.746
120.081	70.7282
120.061	70.7101
120.041	70.6923
120.021	70.6744
120.001	70.6559
119.981	70.6383
119.961	70.6212
119.941	70.6033
119.92	70.5855
119.9	70.5683
119.879	70.5484
119.859	70.53
119.839	70.5127
119.819	70.4954
119.798	70.4766
119.778	70.4578
119.758	70.4412
119.738	70.4241
119.718	70.4054
119.698	70.3874
119.677	70.3693
119.656	70.3502
119.636	70.3321
119.616	70.3146
119.596	70.2967
119.575	70.2789
119.555	70.2613
119.533	70.242
119.512	70.2232
119.493	70.2054
119.472	70.1876
119.452	70.1696
119.432	70.1521
119.41	70.1322
119.39	70.1146
119.37	70.0967
119.349	70.0789
119.329	70.0618
119.309	70.044
119.29	70.0251
119.269	70.0069
119.249	69.9899
119.229	69.9717
119.208	69.9529
119.187	69.9345
119.167	69.9161
119.147	69.8935
119.126	69.873
119.106	69.8553
119.086	69.8366
119.066	69.8184
119.046	69.8001
119.026	69.7829
119.006	69.7649
118.985	69.7468
118.964	69.7281
118.944	69.7104
118.924	69.6925
118.904	69.6744
118.883	69.6555
118.863	69.6384
118.843	69.6206
118.823	69.6019
118.803	69.5847
118.782	69.5668
118.762	69.5488
118.741	69.5289
118.72	69.5106
118.7	69.4933
118.68	69.4759
118.66	69.458
118.64	69.4392
118.619	69.4219
118.599	69.4034
118.579	69.3871
118.559	69.3691
118.539	69.3511
118.518	69.332
118.497	69.3135
118.477	69.2959
118.457	69.2777
118.437	69.2598
118.417	69.2432
118.397	69.2256
118.377	69.2067
118.357	69.1894
118.336	69.1715
118.316	69.1529
118.296	69.1357
118.276	69.1167
118.256	69.1002
118.236	69.0827
118.216	69.0643
118.196	69.0473
118.176	69.0284
118.155	69.0106
118.135	68.9934
118.115	68.9746
118.095	68.9576
118.075	68.9402
118.055	68.922
118.035	68.9042
118.014	68.8866
117.993	68.8678
117.973	68.8486
117.952	68.8304
117.932	68.8128
117.912	68.7953
117.892	68.777
117.872	68.7599
117.852	68.7425
117.832	68.7247
117.812	68.7069
117.791	68.6881
117.769	68.6693
117.749	68.6513
117.729	68.6337
117.709	68.6153
117.689	68.5979
117.668	68.58
117.648	68.5628
117.628	68.5444
117.608	68.526
117.588	68.5076
117.568	68.4895
117.546	68.4712
117.526	68.453
117.505	68.4347
117.485	68.416
117.465	68.3988
117.445	68.3823
117.423	68.363
117.403	68.3437
117.383	68.3262
117.362	68.3083
117.342	68.2905
117.322	68.2727
117.302	68.2545
117.282	68.2364
117.262	68.2188
117.241	68.2015
117.221	68.183
117.2	68.1632
117.18	68.1455
117.159	68.128
117.139	68.1106
117.119	68.0937
117.099	68.0754
117.079	68.0566
117.059	68.0399
117.039	68.0215
117.018	68.0031
116.998	67.9852
116.977	67.967
116.957	67.949
116.937	67.9313
116.917	67.913
116.898	67.8946
116.876	67.8751
116.855	67.8568
116.835	67.839
116.814	67.8213
116.794	67.8039
116.774	67.7855
116.752	67.7657
116.732	67.7479
116.712	67.7291
116.692	67.712
116.671	67.6941
116.65	67.6769
116.63	67.6588
116.609	67.6395
116.589	67.6208
116.569	67.603
116.549	67.5854
116.529	67.5678
116.507	67.5474
116.486	67.5293
116.466	67.5118
116.446	67.4945
116.426	67.4757
116.406	67.4582
116.386	67.4402
116.366	67.4225
116.346	67.4049
116.325	67.3862
116.305	67.3687
116.285	67.3514
116.265	67.3333
116.245	67.3164
116.225	67.2977
116.204	67.2799
116.183	67.2617
116.162	67.2428
116.142	67.2246
116.122	67.2072
116.102	67.1896
116.082	67.171
116.061	67.1533
116.041	67.136
116.021	67.1174
116.001	67.1
115.981	67.0824
115.961	67.0645
115.941	67.0468
115.92	67.0285
115.9	67.0111
115.88	66.9931
115.86	66.9735
115.839	66.9558
115.819	66.9384
115.799	66.9201
115.779	66.9025
115.758	66.8834
115.737	66.8659
115.717	66.8469
115.697	66.8289
115.676	66.8107
115.656	66.7935
115.635	66.774
115.614	66.7564
115.594	66.7381
115.574	66.7203
115.554	66.702
115.533	66.6842
115.513	66.667
115.493	66.6489
115.473	66.6309
115.453	66.6121
115.433	66.5948
115.413	66.5775
115.393	66.5596
115.372	66.5414
115.352	66.5244
115.332	66.506
115.31	66.486
115.29	66.4682
115.269	66.45
115.249	66.432
115.229	66.4144
115.209	66.3963
115.189	66.3785
115.168	66.3599
115.148	66.3414
115.128	66.3237
115.107	66.3051
115.086	66.2854
115.065	66.2674
115.045	66.2505
115.025	66.2335
115.005	66.215
114.985	66.1968
114.965	66.1792
114.944	66.1604
114.924	66.1432
114.904	66.1254
114.884	66.1067
114.864	66.0899
114.843	66.0714
114.822	66.0536
114.802	66.0351
114.782	66.0179
114.761	65.9972
114.74	65.9796
114.72	65.9618
114.7	65.9444
114.68	65.9259
114.659	65.9086
114.639	65.8909
114.619	65.8726
114.599	65.8551
114.578	65.8373
114.558	65.8188
114.538	65.8013
114.518	65.7833
114.497	65.7658
114.477	65.7483
114.457	65.7295
114.435	65.71
114.414	65.691
114.394	65.673
114.375	65.6558
114.354	65.6382
114.334	65.6199
114.313	65.6021
114.293	65.5843
114.272	65.5666
114.252	65.549
114.232	65.5309
114.211	65.512
114.19	65.4932
114.169	65.4749
114.149	65.4577
114.129	65.4395
114.109	65.4212
114.089	65.4029
114.068	65.3848
114.048	65.3675
114.028	65.349
114.007	65.331
113.986	65.3125
113.966	65.2947
113.945	65.2762
113.925	65.2588
113.905	65.2404
113.884	65.2232
113.864	65.206
113.844	65.1867
113.824	65.1679
113.803	65.1506
113.783	65.132
113.763	65.114
113.743	65.0962
113.722	65.0792
113.702	65.0608
113.682	65.0429
113.66	65.0228
113.64	65.0053
113.619	64.9881
113.599	64.97
113.579	64.9512
113.558	64.934
113.538	64.9157
113.518	64.898
113.498	64.8796
113.477	64.8609
113.457	64.8429
113.437	64.8258
113.417	64.8078
113.397	64.7888
113.376	64.7711
113.356	64.7532
113.334	64.7328
113.313	64.7147
113.293	64.6976
113.273	64.6814
113.253	64.6634
113.232	64.6453
113.212	64.6261
113.192	64.6081
113.171	64.5892
113.151	64.5716
113.131	64.5535
113.111	64.535
113.09	64.5176
113.07	64.4999
113.05	64.4834
113.03	64.465
113.009	64.4461
112.989	64.4274
112.968	64.4094
112.948	64.3913
112.927	64.3736
112.906	64.3545
112.886	64.337
112.866	64.3194
112.846	64.3014
112.826	64.283
112.805	64.2653
112.785	64.2468
112.764	64.2291
112.744	64.2108
112.724	64.1925
112.703	64.1749
112.683	64.1565
112.663	64.1386
112.642	64.1198
112.622	64.1023
112.602	64.0845
112.582	64.0683
112.562	64.0494
112.541	64.0311
112.521	64.0135
112.5	63.9948
112.479	63.9763
112.459	63.959
112.438	63.9411
112.418	63.9225
112.398	63.9044
112.377	63.8861
112.357	63.8676
112.337	63.8488
112.317	63.8309
112.296	63.814
112.275	63.7959
112.254	63.7766
112.234	63.759
112.213	63.7411
112.193	63.7235
112.173	63.7046
112.152	63.6864
112.132	63.6691
112.111	63.6508
112.091	63.6328
112.071	63.6146
112.051	63.5964
112.031	63.5782
112.01	63.5605
111.989	63.5419
111.969	63.5243
111.949	63.5069
111.927	63.4878
111.907	63.4702
111.886	63.4516
111.866	63.4332
111.845	63.4138
111.825	63.3956
111.804	63.3776
111.783	63.3597
111.762	63.3414
111.742	63.3238
111.721	63.305
111.701	63.2875
111.68	63.2677
111.659	63.2495
111.639	63.2312
111.618	63.2135
111.598	63.1944
111.577	63.1778
111.556	63.1579
111.535	63.1401
111.515	63.1223
111.494	63.1047
111.474	63.0874
111.454	63.0691
111.434	63.0498
111.413	63.0317
111.393	63.0141
111.373	62.9958
111.352	62.9769
111.33	62.9576
111.309	62.9397
111.289	62.9213
111.269	62.9033
111.248	62.8854
111.228	62.8685
111.208	62.8507
111.187	62.8325
111.167	62.8142
111.147	62.7967
111.126	62.7786
111.106	62.76
111.086	62.7421
111.065	62.7246
111.045	62.7068
111.024	62.6886
111.004	62.6705
110.984	62.6525
110.963	62.634
110.943	62.6158
110.922	62.5978
110.901	62.5793
110.88	62.5612
110.859	62.5437
110.839	62.5245
110.818	62.5061
110.798	62.4876
110.776	62.4681
110.755	62.4507
110.735	62.4335
110.715	62.4148
110.694	62.397
110.674	62.3785
110.653	62.3601
110.633	62.3422
110.613	62.3245
110.592	62.3061
110.571	62.2884
110.55	62.2682
110.529	62.2503
110.508	62.2326
110.488	62.2148
110.467	62.1963
110.447	62.1775
110.426	62.1597
110.405	62.1418
110.385	62.124
110.364	62.1057
110.344	62.0866
110.323	62.0684
110.302	62.0502
110.281	62.0318
110.261	62.0138
110.24	61.9968
110.22	61.978
110.198	61.9589
110.177	61.9414
110.157	61.9236
110.136	61.9048
110.115	61.8865
110.095	61.8681
110.073	61.8478
110.052	61.8297
110.032	61.8131
110.012	61.7954
109.991	61.7763
109.97	61.7589
109.949	61.7405
109.929	61.7232
109.909	61.7048
109.888	61.6871
109.867	61.6692
109.846	61.6495
109.825	61.6316
109.804	61.6133
109.784	61.5944
109.764	61.5778
109.743	61.5603
109.722	61.5422
109.702	61.5237
109.681	61.5052
109.66	61.4871
109.639	61.4691
109.619	61.4496
109.598	61.4318
109.577	61.4136
109.556	61.3956
109.535	61.378
109.515	61.3597
109.493	61.3404
109.472	61.3224
109.452	61.3044
109.432	61.2861
109.411	61.2683
[truncated: 4,310 more rows]

## Sheet: fig.2b-inset
T-decresrsing (red)			T-increasing (blue)
T	\rho		# Tmag	\rho
64.9783	24.9906		39.965	11.4009
64.9544	24.9741		39.985	11.4083
64.9303	24.9566		40.005	11.4155
64.9063	24.9399		40.025	11.4226
64.8823	24.9231		40.045	11.43
64.8587	24.9061		40.065	11.4375
64.8344	24.8899		40.085	11.4449
64.8108	24.8726		40.11	11.4532
64.786	24.8553		40.125	11.4612
64.762	24.8389		40.15	11.468
64.7383	24.8218		40.165	11.4756
64.7146	24.8052		40.185	11.483
64.6906	24.7881		40.205	11.4908
64.6667	24.771		40.225	11.4983
64.6418	24.7533		40.245	11.5062
64.6178	24.7359		40.265	11.5134
64.5941	24.7199		40.285	11.5204
64.5704	24.702		40.31	11.5286
64.5465	24.6857		40.33	11.5359
64.5226	24.6695		40.345	11.5434
64.4977	24.6517		40.365	11.5515
64.4735	24.6353		40.385	11.5597
64.4499	24.6186		40.405	11.5659
64.4262	24.6018		40.425	11.5729
64.4024	24.5844		40.445	11.5804
64.3784	24.5676		40.465	11.5878
64.3527	24.5493		40.49	11.5949
64.3287	24.5332		40.505	11.6026
64.3045	24.5171		40.53	11.6119
64.2804	24.4994		40.545	11.6191
64.2561	24.483		40.57	11.6264
64.2324	24.466		40.59	11.6344
64.208	24.4492		40.605	11.6416
64.1838	24.4325		40.625	11.6496
64.1597	24.4159		40.645	11.6573
64.1356	24.3989		40.67	11.6647
64.1115	24.3814		40.685	11.6712
64.0877	24.3654		40.715	11.6789
64.0627	24.3481		40.73	11.6869
64.0389	24.3318		40.755	11.6955
64.0148	24.3141		40.765	11.7031
63.9911	24.297		40.785	11.7108
63.9671	24.2813		40.805	11.7189
63.943	24.264		40.825	11.7262
63.9176	24.2467		40.85	11.7331
63.8934	24.2307		40.87	11.7411
63.8696	24.2138		40.885	11.7484
63.8454	24.1972		40.91	11.7566
63.8212	24.1803		40.935	11.764
63.7973	24.1634		40.955	11.7722
63.7723	24.1451		40.975	11.7799
63.7476	24.129		40.99	11.7872
63.7234	24.1128		41.005	11.7951
63.6993	24.0957		41.025	11.8031
63.6751	24.0794		41.045	11.8108
63.6512	24.0627		41.065	11.8179
63.6265	24.0464		41.085	11.8258
63.6021	24.0292		41.105	11.8326
63.5777	24.0119		41.125	11.8405
63.5538	23.9958		41.15	11.848
63.5299	23.9796		41.175	11.8557
63.5053	23.9618		41.19	11.8635
63.4802	23.9441		41.21	11.8713
63.4563	23.9284		41.23	11.8783
63.4311	23.9118		41.245	11.8856
63.4064	23.8946		41.265	11.8925
63.3824	23.8774		41.285	11.9008
63.3577	23.8605		41.305	11.9094
63.3339	23.8444		41.325	11.9169
63.3091	23.8277		41.345	11.9248
63.2851	23.8114		41.375	11.9328
63.2611	23.7939		41.395	11.9411
63.2365	23.7767		41.41	11.948
63.2124	23.7602		41.425	11.9551
63.188	23.7432		41.445	11.9627
63.1637	23.727		41.465	11.9712
63.1398	23.7106		41.485	11.9795
63.1158	23.6941		41.505	11.9873
63.0919	23.6776		41.525	11.9944
63.0678	23.6615		41.545	12.0021
63.0438	23.6451		41.565	12.0099
63.0191	23.6284		41.585	12.0185
62.995	23.6116		41.605	12.0259
62.971	23.5944		41.625	12.0335
62.9462	23.5781		41.645	12.0412
62.9218	23.5611		41.665	12.0493
62.8975	23.5452		41.685	12.0571
62.8732	23.5278		41.71	12.0654
62.8488	23.511		41.725	12.0725
62.8243	23.4954		41.745	12.0804
62.7999	23.4777		41.765	12.0883
62.7754	23.4606		41.785	12.0959
62.751	23.4447		41.805	12.1034
62.7266	23.4293		41.825	12.111
62.7023	23.4117		41.845	12.1188
62.6782	23.3947		41.865	12.1264
62.6537	23.3782		41.885	12.1338
62.6288	23.3607		41.905	12.1422
62.604	23.3446		41.93	12.1508
62.5796	23.3283		41.955	12.1587
62.5556	23.3118		41.975	12.1658
62.5315	23.2957		41.985	12.1734
62.5069	23.2788		42.005	12.182
62.4817	23.2617		42.03	12.1898
62.4569	23.2444		42.055	12.1976
62.4328	23.2287		42.07	12.2057
62.4079	23.2118		42.085	12.2133
62.3838	23.1945		42.11	12.2203
62.3585	23.1779		42.125	12.228
62.334	23.1611		42.145	12.2353
62.3101	23.1453		42.165	12.2427
62.2856	23.128		42.185	12.2509
62.2611	23.1113		42.205	12.2579
62.237	23.0948		42.225	12.2656
62.2122	23.0782		42.245	12.2745
62.1877	23.0621		42.265	12.2812
62.1632	23.0452		42.285	12.2894
62.1388	23.0295		42.305	12.2976
62.1147	23.0123		42.325	12.3057
62.0902	22.9961		42.345	12.3135
62.0661	22.9787		42.365	12.321
62.0409	22.9628		42.385	12.3289
62.0164	22.9488		42.405	12.3359
61.9923	22.9336		42.425	12.3435
61.9677	22.918		42.45	12.3515
61.9432	22.9012		42.475	12.3595
61.9191	22.8846		42.495	12.3672
61.8935	22.8668		42.515	12.3756
61.8686	22.8504		42.53	12.3833
61.8437	22.8337		42.55	12.392
61.8192	22.8173		42.57	12.3991
61.7948	22.8005		42.585	12.4066
61.7702	22.7835		42.61	12.4144
61.7458	22.7672		42.625	12.4226
61.7217	22.7504		42.645	12.4293
61.6972	22.734		42.665	12.4367
61.6727	22.7176		42.685	12.4445
61.6484	22.7014		42.71	12.4524
61.6239	22.6847		42.73	12.4607
61.599	22.667		42.745	12.4691
61.5746	22.6513		42.765	12.4766
61.5502	22.6347		42.785	12.485
61.5256	22.6181		42.805	12.4927
61.5015	22.6024		42.825	12.501
61.4774	22.586		42.85	12.5089
61.4521	22.5689		42.865	12.5163
61.4276	22.5523		42.89	12.5247
61.4035	22.5359		42.91	12.5331
61.3789	22.52		42.925	12.541
61.3548	22.5044		42.95	12.5485
61.3304	22.4873		42.97	12.5558
61.305	22.4691		42.99	12.5635
61.2805	22.4527		43.01	12.5722
61.2559	22.4377		43.03	12.5813
61.2315	22.4214		43.055	12.5891
61.2074	22.4051		43.07	12.5967
61.1832	22.3887		43.085	12.6041
61.1575	22.3705		43.105	12.6132
61.1325	22.3546		43.125	12.6217
61.1083	22.3383		43.145	12.6294
61.0839	22.3211		43.165	12.6368
61.0594	22.3046		43.185	12.6451
61.0349	22.2885		43.205	12.6532
61.0099	22.2717		43.225	12.6612
60.9853	22.2546		43.25	12.6682
60.9608	22.2381		43.275	12.6768
60.9366	22.2223		43.29	12.6851
60.912	22.2061		43.315	12.6934
60.8875	22.189		43.325	12.7016
60.8625	22.1724		43.35	12.7099
60.8379	22.1555		43.37	12.7173
60.8136	22.14		43.385	12.725
60.7892	22.1239		43.405	12.7328
60.765	22.1078		43.425	12.7408
60.7404	22.0909		43.445	12.7489
60.7151	22.0746		43.465	12.7567
60.6905	22.0594		43.485	12.7654
60.6663	22.0421		43.505	12.7742
60.6421	22.0254		43.525	12.7818
60.6175	22.0088		43.545	12.789
60.593	21.9929		43.565	12.7966
60.5674	21.9756		43.59	12.806
60.5421	21.9586		43.605	12.8144
60.5179	21.9426		43.63	12.8225
60.4931	21.9262		43.65	12.8303
60.4686	21.9106		43.67	12.8382
60.444	21.8931		43.695	12.8476
60.4189	21.8765		43.705	12.8549
60.3944	21.8604		43.725	12.8617
60.3702	21.8444		43.745	12.8705
60.3459	21.8267		43.765	12.8781
60.3209	21.8113		43.785	12.8851
60.2966	21.7952		43.805	12.8931
60.2712	21.778		43.825	12.9017
60.2466	21.7623		43.845	12.9103
60.2223	21.7469		43.865	12.9178
60.1977	21.7316		43.885	12.9257
60.1735	21.7148		43.905	12.9345
60.1489	21.6985		43.93	12.9429
59.8963	21.5299		43.95	12.9503
59.8728	21.514		43.965	12.9584
59.8488	21.4976		43.985	12.9671
59.8242	21.4819		44.005	12.9756
59.7995	21.4656		44.025	12.9838
59.7748	21.4488		44.045	12.9913
59.7501	21.4325		44.065	13.0002
59.7258	21.4159		44.085	13.0081
59.7015	21.4003		44.11	13.0154
59.6759	21.3834		44.125	13.0239
59.6515	21.367		44.155	13.0326
59.6266	21.351		44.175	13.0406
59.6019	21.3356		44.185	13.0494
59.5771	21.3192		44.205	13.057
59.5524	21.303		44.23	13.0658
59.5271	21.2861		44.245	13.0732
59.5022	21.2702		44.265	13.0814
59.4779	21.2538		44.285	13.0896
59.4533	21.2378		44.305	13.098
59.4289	21.221		44.325	13.1062
59.4042	21.2047		44.345	13.1145
59.3782	21.1878		44.365	13.1227
59.3533	21.1705		44.385	13.1309
59.3288	21.1548		44.405	13.1388
59.304	21.139		44.425	13.1474
59.2791	21.1229		44.445	13.1559
59.2546	21.107		44.465	13.1645
59.229	21.0902		44.485	13.1724
59.2041	21.0745		44.51	13.1804
59.1789	21.0583		44.525	13.1889
59.1544	21.0409		44.545	13.1977
59.1291	21.0253		44.565	13.2056
59.1046	21.0101		44.585	13.2135
59.0789	20.9932		44.605	13.2209
59.054	20.9771		44.625	13.2298
59.0296	20.9615		44.65	13.2384
59.0047	20.9452		44.665	13.2456
58.9798	20.9292		44.69	13.254
58.9553	20.9132		44.71	13.2627
58.9295	20.8969		44.725	13.2714
58.9046	20.8806		44.745	13.2802
58.88	20.8646		44.765	13.2882
58.8556	20.849		44.785	13.2964
58.8308	20.8321		44.805	13.305
58.8062	20.8157		44.825	13.3137
58.78	20.798		44.845	13.3221
58.7552	20.783		44.865	13.3305
58.7306	20.766		44.885	13.3388
58.7056	20.7495		44.905	13.3473
58.6811	20.7331		44.925	13.3555
58.6562	20.7183		44.945	13.3641
58.6305	20.7017		44.97	13.3715
58.6055	20.6858		44.985	13.3797
58.5801	20.6693		45.015	13.3888
58.5555	20.653		45.03	13.3976
58.5301	20.6377		45.05	13.405
58.5055	20.6215		45.065	13.4133
58.4806	20.6056		45.085	13.4217
58.4553	20.5896		45.105	13.4308
58.4303	20.5734		45.125	13.4389
58.4056	20.5564		45.145	13.4465
58.3811	20.5403		45.165	13.4551
58.3556	20.5247		45.185	13.4641
58.3306	20.508		45.205	13.4725
58.3052	20.4928		45.23	13.4808
58.2802	20.4771		45.25	13.4898
58.2556	20.4612		45.265	13.4986
58.231	20.4457		45.295	13.5065
58.2061	20.4299		45.315	13.5144
58.1798	20.4124		45.335	13.5222
58.1548	20.3969		45.355	13.5317
58.1302	20.3812		45.375	13.5401
58.1056	20.3645		45.395	13.5482
58.0809	20.3488		45.415	13.5559
58.0559	20.3315		45.43	13.5652
58.0296	20.3145		45.455	13.5736
58.0045	20.2988		45.475	13.5827
57.9791	20.2828		45.495	13.5913
57.9545	20.2665		45.51	13.5994
57.929	20.2513		45.53	13.6075
57.9044	20.2352		45.545	13.616
57.8794	20.2195		45.565	13.6239
57.8538	20.2031		45.59	13.633
57.8288	20.1882		45.605	13.6409
57.8033	20.1717		45.625	13.649
57.7786	20.1554		45.645	13.6583
57.754	20.1397		45.665	13.6662
57.7289	20.1238		45.685	13.6737
57.7038	20.1084		45.705	13.6821
57.6792	20.0926		45.725	13.6902
57.6537	20.0766		45.745	13.7002
57.6287	20.0606		45.765	13.7086
57.6035	20.0442		45.79	13.7165
57.5784	20.0289		45.815	13.7249
57.5529	20.013		45.835	13.7339
57.5281	19.9969		45.855	13.7424
57.5029	19.9814		45.87	13.7503
57.4782	19.9659		45.885	13.7595
57.4536	19.9501		45.905	13.7687
57.4261	19.9332		45.925	13.7766
57.3996	19.9162		45.945	13.7852
57.3745	19.9013		45.965	13.7934
57.3489	19.8856		45.995	13.8023
57.3242	19.8692		46.015	13.8112
57.2979	19.8531		46.03	13.8191
57.2732	19.8382		46.055	13.8274
57.2481	19.8226		46.07	13.8364
57.2229	19.8076		46.09	13.8453
57.1982	19.7919		46.11	13.8534
57.173	19.7761		46.125	13.861
57.1482	19.7617		46.145	13.8702
57.123	19.7458		46.165	13.8789
57.0979	19.7296		46.185	13.8874
57.0727	19.7137		46.205	13.8946
57.0474	19.6975		46.23	13.9038
57.0222	19.6822		46.255	13.913
56.9974	19.6668		46.27	13.9217
56.9722	19.652		46.295	13.9305
56.9466	19.6351		46.315	13.9398
56.9213	19.6194		46.33	13.9485
56.8964	19.6042		46.35	13.9571
56.8714	19.5897		46.375	13.9656
56.8462	19.5743		46.395	13.9742
56.821	19.5575		46.415	13.9834
56.7945	19.5406		46.435	13.9912
56.7693	19.5249		46.45	14
56.7444	19.5103		46.47	14.0087
56.7195	19.4945		46.485	14.0167
56.6942	19.4793		46.505	14.0246
56.6695	19.4641		46.525	14.0329
56.643	19.4495		46.545	14.0417
56.6177	19.4364		46.565	14.0508
56.5929	19.4212		46.585	14.0596
56.5672	19.4047		46.605	14.067
56.5421	19.3898		46.625	14.0769
56.5165	19.3743		46.645	14.0855
56.4913	19.3582		46.665	14.0938
56.466	19.3425		46.69	14.102
56.4406	19.3261		46.71	14.1108
56.4152	19.3109		46.735	14.1197
56.3899	19.2942		46.745	14.1282
56.3647	19.2796		46.77	14.1374
56.3394	19.2643		46.785	14.1464
56.3141	19.249		46.81	14.1545
56.2887	19.233		46.825	14.1631
56.2639	19.2175		46.845	14.172
56.2385	19.2014		46.865	14.1806
56.2132	19.1863		46.895	14.1886
56.1874	19.1697		46.905	14.1969
56.1619	19.1548		46.93	14.2057
56.1365	19.1395		46.955	14.2147
56.1111	19.1247		46.975	14.2238
56.0861	19.1098		46.99	14.2321
56.0612	19.0942		47.01	14.2407
56.0351	19.0777		47.03	14.2496
56.0093	19.0622		47.045	14.2585
55.9839	19.0464		47.065	14.2681
55.9585	19.0297		47.085	14.2761
55.9331	19.0144		47.105	14.285
55.908	18.9998		47.125	14.2935
55.8816	18.9838		47.145	14.3009
55.8562	18.9679		47.165	14.3088
55.8307	18.9519		47.185	14.3176
55.8053	18.9363		47.205	14.3257
55.7799	18.9208		47.225	14.3343
55.7548	18.9057		47.245	14.3429
55.7289	18.8895		47.275	14.3521
55.7034	18.8741		47.29	14.3612
55.6783	18.8584		47.315	14.3702
55.6528	18.8432		47.335	14.3783
55.6272	18.8285		47.35	14.388
55.6018	18.8135		47.365	14.3964
55.5759	18.7976		47.39	14.4043
55.5503	18.7822		47.405	14.4132
55.5253	18.7668		47.425	14.4222
55.5001	18.752		47.445	14.4307
55.4746	18.7358		47.465	14.4393
55.4489	18.7206		47.485	14.448
55.4225	18.705		47.505	14.4571
55.3968	18.6906		47.525	14.466
55.3713	18.6746		47.55	14.4748
55.3461	18.6589		47.565	14.4835
55.3205	18.6436		47.585	14.4923
55.2952	18.6283		47.605	14.5016
55.268	18.612		47.625	14.5102
55.2424	18.597		47.645	14.5179
55.2172	18.5811		47.665	14.5275
55.1912	18.5643		47.685	14.5366
55.1656	18.5477		47.705	14.5444
55.1399	18.5327		47.725	14.5529
55.1146	18.5184		47.745	14.5633
55.0882	18.5022		47.765	14.5721
55.0621	18.4859		47.79	14.5798
55.0367	18.47		47.81	14.5885
55.0106	18.456		47.83	14.5984
54.9854	18.4409		47.85	14.6068
54.9588	18.4247		47.87	14.6158
54.9331	18.4104		47.885	14.6248
54.9079	18.3948		47.905	14.6329
54.8828	18.3803		47.93	14.6421
54.857	18.365		47.945	14.6511
54.8313	18.3509		47.97	14.6599
54.8048	18.3378		47.995	14.6696
54.7789	18.3231		48.015	14.6779
54.7535	18.3084		48.035	14.6868
54.7282	18.2936		48.05	14.6955
54.7029	18.2781		48.07	14.7041
54.6773	18.263		48.09	14.7136
54.6504	18.247		48.105	14.7226
54.6245	18.232		48.125	14.7307
54.5991	18.2166		48.145	14.7403
54.5738	18.2012		48.165	14.7494
54.5486	18.1873		48.185	14.7581
54.5228	18.172		48.205	14.7668
54.4958	18.1569		48.225	14.7764
54.47	18.1449		48.245	14.7852
54.4438	18.1307		48.265	14.7937
54.4183	18.1152		48.295	14.8024
54.3921	18.0999		48.305	14.8123
54.3667	18.0853		48.325	14.8209
54.3408	18.0705		48.345	14.8295
54.3151	18.055		48.365	14.8385
54.2893	18.0396		48.39	14.8481
54.2636	18.0242		48.405	14.856
54.2382	18.0092		48.435	14.8649
54.2123	17.9944		48.45	14.8741
54.1861	17.9785		48.47	14.882
54.1602	17.964		48.495	14.8911
54.1344	17.9496		48.505	14.9006
54.1086	17.9347		48.53	14.909
54.0832	17.9188		48.55	14.918
54.0573	17.9032		48.57	14.9268
54.031	17.8883		48.59	14.936
54.0047	17.8729		48.61	14.945
53.9787	17.859		48.625	14.9539
53.9533	17.8428		48.645	14.963
53.9279	17.8274		48.665	14.9722
53.9025	17.8126		48.685	14.9809
53.8749	17.7965		48.705	14.9901
53.849	17.7821		48.725	14.9997
53.8227	17.7674		48.745	15.0089
53.7968	17.7525		48.765	15.0174
53.7708	17.7371		48.79	15.0264
53.7449	17.7235		48.805	15.0352
53.7194	17.7073		48.825	15.0441
53.6935	17.6928		48.85	15.0529
53.6676	17.6777		48.87	15.0618
53.6417	17.6621		48.89	15.0702
53.6158	17.6479		48.91	15.0796
53.5899	17.6325		48.925	15.0881
53.564	17.6175		48.945	15.097
53.538	17.6036		48.965	15.1061
53.5119	17.5889		48.985	15.115
53.486	17.5734		49.005	15.124
53.4605	17.5584		49.025	15.1333
53.435	17.5443		49.045	15.1425
53.4083	17.5283		49.065	15.1513
53.3823	17.5144		49.085	15.1604
53.3567	17.5009		49.105	15.1693
53.3307	17.4908		49.125	15.1785
53.3047	17.4769		49.145	15.187
53.2791	17.4628		49.165	15.1965
53.2524	17.4477		49.185	15.2049
53.2264	17.433		49.205	15.2126
53.2009	17.4197		49.225	15.2214
53.1749	17.4049		49.255	15.2309
53.1489	17.3911		49.27	15.2404
53.1233	17.3773		49.285	15.2492
53.0965	17.3614		49.305	15.2581
53.07	17.3469		49.325	15.2678
53.044	17.3331		49.345	15.2769
53.0184	17.3181		49.365	15.2865
52.9919	17.3038		49.385	15.2961
52.9664	17.2903		49.405	15.3043
52.9395	17.2758		49.43	15.3136
52.9135	17.2621		49.455	15.3232
52.8874	17.2477		49.47	15.3325
52.8614	17.2334		49.49	15.3414
52.8357	17.2194		49.515	15.3502
52.8084	17.2039		49.53	15.3593
52.7827	17.1892		49.545	15.3688
52.7571	17.1756		49.57	15.3778
52.7315	17.1605		49.59	15.3863
52.7055	17.1464		49.605	15.3962
52.6794	17.1316		49.625	15.4062
52.6538	17.1182		49.645	15.415
52.6273	17.1043		49.665	15.4241
52.6008	17.0927		49.685	15.4333
52.5752	17.0807		49.705	15.4415
52.5496	17.0672		49.725	15.4506
52.5239	17.0527		49.745	15.4594
52.4979	17.0383		49.765	15.4686
52.4705	17.022		49.795	15.4771
52.4443	17.0085		49.805	15.4865
52.4186	16.9943		49.83	15.4957
52.393	16.9802		49.85	15.5055
52.3669	16.9662		49.87	15.5142
52.3412	16.9519		49.89	15.5243
52.3138	16.9373		49.915	15.5333
52.2876	16.9223		49.925	15.5423
52.2611	16.9077		49.945	15.5508
52.2354	16.8932		49.97	15.5611
52.2087	16.8789		49.99	15.5707
52.1831	16.8639		50.005	15.5794
52.1565	16.8492		50.035	15.5883
52.1303	16.835		50.055	15.5977
52.1041	16.8212		50.075	15.6061
52.0779	16.8058		50.095	15.6156
52.0518	16.792		50.11	15.6251
52.026	16.779		50.135	15.6347
51.9999	16.7662		50.155	15.6439
51.9737	16.7535		50.17	15.6532
51.9475	16.7387		50.185	15.6621
51.9213	16.7237		50.205	15.6714
51.895	16.7095		50.225	15.6809
51.8688	16.6947		50.245	15.6894
51.8426	16.6797		50.27	15.6988
51.8164	16.6657		50.29	15.708
51.7902	16.6522		50.315	15.7178
51.764	16.6394		50.335	15.7263
51.7381	16.6266		50.355	15.7353
51.7124	16.6139		50.375	15.7449
51.5427	16.5272		50.395	15.754
51.5233	16.5142		50.415	15.7632
51.4993	16.4995		50.425	15.7729
51.4745	16.4862		50.445	15.7829
51.4488	16.4717		50.465	15.792
51.4226	16.4669		50.485	15.8012
51.3969	16.4587		50.505	15.811
51.3706	16.4461		50.525	15.8201
51.3442	16.4323		50.545	15.8294
51.3166	16.4175		50.565	15.8378
51.2907	16.4045		50.59	15.8462
51.2644	16.391		50.615	15.8553
51.2381	16.3755		50.635	15.8636
51.2122	16.363		50.655	15.8728
51.1863	16.3562		50.67	15.8825
51.1603	16.3471		50.695	15.8924
51.134	16.3332		50.705	15.9014
51.1076	16.3192		50.735	15.9103
51.0817	16.3053		50.75	15.9195
51.0545	16.2914		50.765	15.9294
51.0282	16.2782		50.785	15.9388
51.0023	16.2643		50.805	15.9484
50.9763	16.2519		50.825	15.9565
50.9503	16.2392		50.845	15.9659
50.9235	16.2245		50.87	15.9755
50.8962	16.2085		50.895	15.9855
50.8689	16.1931		50.915	15.9956
50.8425	16.1794		50.935	16.0045
50.8162	16.165		50.955	16.0135
50.7901	16.1504		50.975	16.0226
50.7632	16.1359		50.99	16.032
50.7368	16.1224		51.01	16.0417
50.7104	16.1085		51.03	16.0509
50.6844	16.0955		51.05	16.0604
50.6579	16.0816		51.065	16.0698
50.6315	16.0676		51.095	16.0789
50.6051	16.0534		51.105	16.0886
50.5782	16.0398		51.13	16.099
50.5517	16.0263		51.15	16.1081
50.5257	16.0112		51.17	16.1174
50.4992	15.9972		51.185	16.1256
50.4728	15.9849		51.205	16.1343
50.4462	15.9724		51.225	16.1428
50.4198	15.959		51.25	16.1525
50.3932	15.9452		51.275	16.1616
50.3667	15.9321		51.285	16.1702
50.3406	15.9174		51.31	16.1801
50.3141	15.9032		51.33	16.1904
50.2875	15.8903		51.35	16.1998
50.2602	15.8764		51.365	16.2095
50.2342	15.8625		51.385	16.2194
50.2077	15.8491		51.405	16.2288
50.1815	15.8353		51.425	16.2379
50.1549	15.8224		51.445	16.2474
50.1284	15.8107		51.465	16.2568
50.1009	15.7983		51.485	16.2654
50.0748	15.786		51.505	16.2751
50.0482	15.776		51.525	16.2851
50.022	15.764		51.545	16.2943
49.9959	15.7502		51.575	16.3032
49.9693	15.7369		51.595	16.3123
49.9415	15.7217		51.61	16.3217
49.9148	15.7074		51.63	16.3307
49.8881	15.6936		51.645	16.3408
49.8615	15.6801		51.665	16.3505
49.835	15.6666		51.685	16.3595
49.8083	15.6517		51.705	16.3687
49.7812	15.6374		51.725	16.3779
49.7545	15.6234		51.745	16.3884
49.7279	15.6102		51.765	16.3979
49.7013	15.5963		51.785	16.4069
49.675	15.5822		51.805	16.416
49.6483	15.5708		51.825	16.4259
49.6217	15.5593		51.845	16.4352
49.5951	15.5463		51.865	16.4442
49.5684	15.5323		51.89	16.4541
49.5417	15.518		51.905	16.4631
49.5155	15.5048		51.935	16.4735
49.4888	15.4912		51.955	16.4825
49.4616	15.4783		51.97	16.4918
49.4349	15.4648		51.985	16.5011
49.4082	15.4505		52.005	16.511
49.3815	15.4386		52.025	16.52
49.3551	15.4253		52.045	16.5298
49.3289	15.4121		52.065	16.5395
49.3013	15.399		52.085	16.5485
49.274	15.3848		52.105	16.5571
49.2473	15.3685		52.135	16.5673
49.221	15.3537		52.145	16.5765
49.1948	15.342		52.165	16.5857
49.1684	15.3365		52.185	16.5956
49.1403	15.3614		52.21	16.6052
49.1131	15.3625		52.23	16.6141
49.0863	15.3519		52.255	16.6238
49.0595	15.3401		52.265	16.6344
49.0331	15.3269		52.285	16.6434
49.0062	15.3132		52.315	16.6526
48.9789	15.2995		52.325	16.6625
48.9522	15.2853		52.35	16.6714
48.9258	15.2845		52.375	16.6812
48.8985	15.3049		52.395	16.6911
48.8716	15.3024		52.415	16.7008
48.8448	15.2925		52.435	16.7104
48.8179	15.2834		52.455	16.7202
48.7911	15.2746		52.475	16.7291
48.7648	15.2632		52.49	16.7378
48.7379	15.2578		52.515	16.7466
48.711	15.2499		52.53	16.7561
48.6846	15.2359		52.555	16.7657
48.6567	15.2226		52.565	16.7747
48.6298	15.209		52.585	16.7845
48.6034	15.1955		52.605	16.7941
48.5771	15.1827		52.63	16.8035
48.5501	15.1698		52.65	16.8124
48.5232	15.1581		52.67	16.8216
48.4954	15.1431		52.685	16.8313
48.4685	15.1281		52.705	16.8411
48.442	15.116		52.73	16.8493
48.4151	15.1082		52.75	16.8592
48.3882	15.097		52.765	16.8682
48.3617	15.0952		52.785	16.8773
48.3339	15.1035		52.805	16.8875
48.3069	15.0973		52.835	16.8966
48.2796	15.0848		52.855	16.9058
48.253	15.0746		52.875	16.9152
48.2256	15.0649		52.895	16.9239
48.1991	15.0565		52.915	16.9331
48.1717	15.045		52.935	16.9434
48.1452	15.0315		52.955	16.9518
48.1177	15.0182		52.965	16.9607
48.0907	15.0054		52.985	16.9685
48.0638	14.9926		53.005	16.9778
48.0373	14.9805		53.025	16.9873
48.0102	14.9671		53.045	16.9976
47.9831	14.9537		53.065	17.0075
47.9561	14.9416		53.085	17.0162
47.9291	14.9293		53.105	17.0245
47.902	14.9165		53.125	17.0344
47.875	14.9026		53.145	17.0436
47.848	14.888		53.17	17.0529
47.8209	14.8742		53.19	17.0622
47.7938	14.8612		53.215	17.0706
47.7669	14.8491		53.23	17.0788
47.7402	14.8357		53.255	17.0884
47.7137	14.8088		53.275	17.097
47.6857	14.7882		53.295	17.1062
47.6582	14.7727		53.315	17.1148
47.631	14.7596		53.33	17.1239
47.6044	14.746		53.35	17.1328
47.5777	14.732		53.37	17.1413
47.5506	14.7176		53.385	17.1498
47.5222	14.7033		53.405	17.159
47.4946	14.6896		53.425	17.1679
47.4674	14.6751		53.445	17.177
47.4404	14.6606		53.465	17.1859
47.4132	14.6472		53.485	17.1953
47.3861	14.6322		53.51	17.204
47.359	14.6185		53.53	17.2116
47.3322	14.6048		53.555	17.2202
47.305	14.5907		53.575	17.229
47.278	14.5766		53.595	17.2379
47.2508	14.5627		53.61	17.2469
47.2235	14.5485		53.63	17.2557
47.1964	14.5343		53.645	17.264
47.1693	14.5209		53.675	17.2713
47.142	14.5068		53.69	17.2795
47.1148	14.4956		53.705	17.2878
47.088	14.4864		53.725	17.2959
47.0608	14.4732		53.75	17.3037
47.0332	14.4595		53.765	17.312
47.006	14.4466		53.795	17.3207
46.9793	14.4393		53.815	17.3292
46.9521	14.4273		53.825	17.3379
46.9249	14.4125		53.845	17.346
46.8981	14.3987		53.875	17.3548
46.87	14.3854		53.885	17.3639
46.8426	14.372		53.905	17.3719
46.8158	14.358		53.925	17.3805
46.789	14.344		53.955	17.3883
46.7617	14.3301		53.97	17.3964
46.7343	14.3171		53.99	17.4051
46.7061	14.3021		54.01	17.4135
46.6784	14.2889		54.03	17.4216
46.6512	14.2749		54.055	17.4298
46.6242	14.2622		54.075	17.4386
46.5963	14.2486		54.09	17.4475
46.5694	14.2335		54.11	17.4552
46.5412	14.2202		54.125	17.4629
46.5138	14.2063		54.145	17.4715
46.4871	14.1929		54.165	17.4796
46.4597	14.1796		54.185	17.4875
46.4324	14.1663		54.205	17.4957
46.4054	14.1514		54.225	17.5029
46.3775	14.1373		54.25	17.5115
46.35	14.1246		54.275	17.5205
46.3226	14.1102		54.295	17.5284
46.2952	14.0967		54.315	17.536
46.2678	14.0838		54.335	17.544
46.2408	14.0685		54.35	17.5518
46.2124	14.0652		54.37	17.5588
46.185	14.0596		54.395	17.5666
46.158	14.0487		54.415	17.5717
46.131	14.0349		54.435	17.5785
46.1035	14.0216		54.45	17.5842
46.076	14.0076		54.47	17.5922
46.0476	13.9922		54.485	17.6003
46.0202	13.9781		54.505	17.6085
45.9931	13.9658		54.525	17.6167
45.9661	13.9528		54.545	17.6252
45.9385	13.9396		54.565	17.6332
45.911	13.9254		54.585	17.641
45.8825	13.911		54.615	17.6488
45.855	13.8969		54.625	17.6572
45.8275	13.884		54.645	17.6651
45.7999	13.8701		54.675	17.6733
45.7724	13.8563		54.685	17.681
45.7448	13.8427		54.705	17.6895
45.7157	13.8291		54.735	17.698
45.6873	13.8146		54.755	17.7055
45.6593	13.8017		54.775	17.7129
45.6316	13.7881		54.795	17.7217
45.604	13.7744		54.81	17.7298
45.5764	13.7598		54.825	17.7364
45.5493	13.747		54.85	17.7434
45.5212	13.7331		54.865	17.7525
45.4931	13.7283		54.89	17.7612
45.4659	13.7223		54.905	17.7694
45.4387	13.7104		54.925	17.7775
45.4111	13.6959		54.945	17.785
45.3834	13.682		54.965	17.7919
45.3552	13.6675		54.985	17.8
45.3275	13.6543		55.005	17.8089
45.2984	13.6397		55.025	17.8162
45.2708	13.6258		55.055	17.8244
45.243	13.6129		55.065	17.8316
45.2153	13.5986		55.09	17.8384
45.1876	13.5858		55.115	17.8465
45.1586	13.5715		55.135	17.8543
45.1309	13.5631		55.155	17.8591
45.1027	13.5639		55.175	17.8659
45.0754	13.5592		55.19	17.8731
45.0477	13.5509		55.215	17.88
45.0199	13.5388		55.235	17.8875
44.9921	13.5291		55.245	17.8949
44.9639	13.5205		55.265	17.9014
44.9362	13.5095		55.29	17.9083
44.9085	13.4976		55.305	17.9162
44.8807	13.4835		55.325	17.9242
44.8534	13.4714		55.35	17.9308
44.8251	13.4574		55.37	17.9393
44.7978	13.4443		55.385	17.9469
44.7704	13.431		55.405	17.9545
44.7421	13.4173		55.425	17.9624
44.7143	13.4044		55.445	17.9703
44.6864	13.3918		55.475	17.9777
44.6585	13.3775		55.49	17.9863
44.6307	13.3639		55.51	17.994
44.6033	13.3498		55.53	18.0027
44.575	13.3371		55.555	18.0101
44.5476	13.3227		55.57	18.0174
44.5197	13.3086		55.595	18.0252
44.4914	13.296		55.615	18.0336
44.4635	13.2845		55.635	18.0409
44.4356	13.2774		55.655	18.0479
44.4079	13.2697		55.675	18.0556
44.229	13.2001		55.695	18.0625
44.2064	13.1861		55.715	18.0691
44.1795	13.1752		55.725	18.0771
44.1523	13.1663		55.745	18.0851
44.1251	13.1538		55.765	18.0924
44.0976	13.1408		55.79	18.1004
44.0698	13.1348		55.815	18.1084
44.0419	13.1846		55.835	18.115
44.0139	13.2017		55.85	18.1227
43.9858	13.1933		55.875	18.1305
43.9579	13.1789		55.895	18.1375
43.9299	13.1649		55.91	18.1437
43.9019	13.151		55.93	18.1508
43.8739	13.1368		55.95	18.1581
43.846	13.1234		55.97	18.1667
43.8174	13.1086		55.99	18.1738
43.7893	13.0968		56.015	18.1816
43.7617	13.0828		56.025	18.1889
43.7341	13.0691		56.05	18.1965
43.706	13.0549		56.07	18.2039
43.678	13.0409		56.09	18.2116
43.6491	13.0273		56.115	18.2182
43.6209	13.1171		56.135	18.225
43.5933	13.4523		56.155	18.2312
43.5656	13.5605		56.175	18.2375
43.5375	13.5644		56.195	18.2423
43.5094	13.5522		56.215	18.2487
43.4804	13.5381		56.23	18.2559
43.4522	13.5237		56.255	18.2632
43.4237	13.5087		56.275	18.269
43.3955	13.494		56.295	18.2744
43.3674	13.4793		56.315	18.2806
43.3393	13.4653		56.335	18.2849
43.3111	13.4515		56.355	18.2892
43.2829	13.4364		56.365	18.2919
43.2546	13.4219		56.39	18.2957
43.2259	13.4069		56.405	18.3009
43.1982	13.3927		56.43	18.3085
43.1701	13.3788		56.45	18.316
43.142	13.3638		56.47	18.3225
43.1138	13.35		56.49	18.3296
43.0856	13.3362		56.505	18.3358
43.0579	13.3215		56.525	18.3409
43.0301	13.3069		56.545	18.3481
43.0014	13.2925		56.565	18.355
42.9732	13.2777		56.59	18.3603
42.945	13.2636		56.61	18.3667
42.9163	13.2495		56.635	18.3736
42.8886	13.2353		56.655	18.3795
42.8608	13.221		56.675	18.3859
42.8325	13.2067		56.695	18.3928
42.8038	13.1925		56.715	18.4004
42.775	13.1783		56.735	18.4019
42.7468	13.1633		56.745	18.4023
42.7189	13.149		56.775	18.4081
42.6911	13.1356		56.795	18.4154
42.6628	13.121		56.81	18.4223
42.6341	13.1049		56.83	18.4291
42.6053	13.0919		56.845	18.4353
42.5769	13.0781		56.865	18.4426
42.5491	13.0637		56.89	18.4497
42.5213	13.0491		56.905	18.4556
42.4915	13.0347		56.925	18.4582
42.4631	13.021		56.945	18.4626
42.4344	13.0065		56.965	18.4692
42.4061	12.9921		56.985	18.4722
42.3778	12.9783		57.005	18.4754
42.3495	12.9633		57.025	18.4796
42.3216	12.9497		57.05	18.4851
42.2932	12.9351		57.07	18.4931
42.2649	12.9207		57.09	18.4995
42.2366	12.9079		57.105	18.5062
42.2081	12.8939		57.135	18.5134
42.1802	12.8793		57.15	18.5209
42.1519	12.8657		57.17	18.5296
42.1231	12.8509		57.19	18.5372
42.0947	12.8374		57.215	18.5429
42.0667	12.8231		57.225	18.5486
42.0383	12.8081		57.245	18.5553
42.01	12.7949		57.265	18.5619
41.9821	12.7814		57.285	18.5688
41.9528	12.7668		57.305	18.5743
41.9242	12.7521		57.325	18.5722
41.8963	12.7395		57.345	18.5731
41.8683	12.7256		57.375	18.5786
41.8399	12.7109		57.395	18.5845
41.8115	12.6963		57.415	18.5604
41.7821	12.6825		57.43	18.5044
41.7532	12.6691		57.45	18.4925
41.7247	12.6544		57.465	18.4959
41.6958	12.6401		57.49	18.5018
41.6678	12.6259		57.51	18.5049
41.6393	12.612		57.525	18.498
41.6109	12.599		57.55	18.4984
41.5823	12.5848		57.565	18.503
41.5539	12.5705		57.585	18.5056
41.5255	12.5564		57.61	18.5089
41.497	12.5426		57.63	18.5156
41.468	12.5291		57.655	18.5215
41.4399	12.515		57.675	18.5265
41.4114	12.5006		57.695	18.5327
41.3829	12.4871		57.715	18.5384
41.3544	12.4731		57.735	18.5478
41.3259	12.4594		57.755	18.5555
41.2979	12.4459		57.77	18.5629
41.2689	12.4316		57.795	18.5696
41.2399	12.4179		57.815	18.5691
41.2118	12.4041		57.835	18.5717
41.1838	12.3902		57.855	18.5733
41.1552	12.3769		57.875	18.5754
41.1265	12.3637		57.89	18.571
41.097	12.3496		57.915	18.5368
41.0676	12.3341		57.935	18.525
41.039	12.3192		57.955	18.5133
41.0103	12.3067		57.965	18.5022
40.9822	12.2935		57.985	18.5037
40.9531	12.2797		58.005	18.508
40.9249	12.2664		58.03	18.5126
40.8958	12.2512		58.05	18.5201
40.8672	12.2381		58.065	18.524
40.8385	12.2249		58.085	18.527
40.8102	12.2107		58.105	18.5315
40.7816	12.1966		58.125	18.5008
40.753	12.1833		58.145	18.4664
40.7242	12.1698		58.175	18.4591
40.6956	12.1558		58.195	18.4631
40.6668	12.1421		58.215	18.4708
40.6381	12.1286		58.235	18.4784
40.6099	12.1151		58.255	18.4821
40.5812	12.1015		58.275	18.488
40.5524	12.0879		58.295	18.4954
40.5232	12.0742		58.315	18.5027
40.4949	12.0609		58.335	18.5032
40.4661	12.0472		58.355	18.5055
40.4374	12.034		58.37	18.5116
40.4087	12.0199		58.385	18.5194
40.3799	12.0066		58.405	18.5265
40.351	11.9923		58.425	18.532
40.3222	11.9796		58.445	18.5368
40.2939	11.966		58.465	18.5423
40.265	11.9521		58.485	18.5499
40.2357	11.9383		58.505	18.5571
40.2068	11.9249		58.53	18.5621
40.1775	11.9112		58.545	18.5655
40.1491	11.8972		58.565	18.5659
40.1207	11.8851		58.595	18.5612
40.0917	11.8718		58.615	18.5615
40.0618	11.8577		58.63	18.5675
40.0325	11.8441		58.655	18.5741
40.0035	11.8301		58.675	18.5778
39.9746	11.8168		58.69	18.5833
			58.715	18.5904
			58.73	18.5971
			58.75	18.6046
			58.775	18.6095
			58.785	18.6162
			58.805	18.6248
			58.83	18.6329
			58.845	18.6415
			58.865	18.6502
			58.89	18.6576
			58.91	18.6664
			58.93	18.6743
			58.955	18.6821
			58.975	18.6888
			58.995	18.6948
			59.015	18.7001
			59.025	18.7045
			59.05	18.71
			59.07	18.7178
			59.085	18.7255
			59.105	18.7334
			59.125	18.7404
			59.145	18.749
			59.17	18.7558
			59.195	18.7621
			59.205	18.7687
			59.225	18.7752
			59.255	18.7832
			59.275	18.7913
			59.295	18.7983
			59.315	18.8072
			59.335	18.8153
			59.345	18.8238
			59.37	18.8318
			59.385	18.833
			59.405	18.8119
			59.425	18.808
			59.445	18.8147
			59.465	18.8224
			59.495	18.8299
			59.51	18.8372
			59.53	18.846
			59.555	18.8551
			59.575	18.8643
			59.59	18.8742
			59.615	18.8821
			59.625	18.889
			59.655	18.8965
			59.675	18.9049
			59.69	18.9134
			59.705	18.9215
			59.725	18.9294
			59.745	18.9367
			59.765	18.9449
			59.785	18.9539
			59.805	18.9626
			59.825	18.9707
			59.85	18.9794
			59.87	18.9879
			59.895	18.9964
			59.915	19.0038
			59.93	19.0124
			59.955	19.0211
			59.97	19.0296
			59.99	19.039
			60.01	19.0486
			60.035	19.0565
			60.05	19.0663
			60.07	19.0742
			60.09	19.0835
			60.115	19.0912
			60.13	19.1003
			60.15	19.1088
			60.175	19.1185
			60.19	19.1267
			60.205	19.1352
			60.225	19.1435
			60.25	19.1516
			60.275	19.1601
			60.295	19.169
			60.315	19.1777
			60.335	19.1867
			60.355	19.1957
			60.37	19.2048
			60.395	19.2132
			60.41	19.2222
			60.435	19.2313
			60.455	19.2407
			60.475	19.2498
			60.49	19.2589
			60.515	19.2678
			60.535	19.2768
			60.55	19.2858
			60.565	19.2955
			60.59	19.3051
			60.605	19.3143
			60.63	19.324
			60.655	19.3322
			60.675	19.3406
			60.695	19.3498
			60.715	19.359
			60.735	19.3679
			60.755	19.3765
			60.775	19.3863
			60.795	19.3956
			60.815	19.405
			60.835	19.4142
			60.855	19.423
			60.875	19.432
			60.895	19.4402
			60.91	19.4488
			60.925	19.4577
			60.95	19.4667
			60.97	19.4757
			60.985	19.4844
			61.005	19.4937
			61.025	19.503
			61.045	19.5117
			61.065	19.5216
			61.095	19.5307
			61.115	19.5405
			61.135	19.5502
			61.145	19.5592
			61.165	19.5684
			61.19	19.5777
			61.215	19.5872
			61.23	19.5963
			61.25	19.6056
			61.275	19.6158
			61.295	19.6253
			61.31	19.6345
			61.335	19.6432
			61.35	19.6524
			61.37	19.6614
			61.385	19.6709
			61.405	19.6799
			61.43	19.6889
			61.445	19.6987
			61.465	19.709
			61.49	19.7195
			61.51	19.7288
			61.525	19.7377
			61.545	19.7466
			61.565	19.7571
			61.585	19.7668
			61.605	19.7767
			61.63	19.7864
			61.645	19.7959
			61.675	19.8052
			61.695	19.8142
			61.715	19.8237
			61.735	19.8312
			61.755	19.841
			61.77	19.8517
			61.795	19.8616
			61.815	19.8721
			61.835	19.8819
			61.855	19.8915
			61.87	19.9012
			61.885	19.9098
			61.91	19.9194
			61.935	19.9294
			61.955	19.9391
			61.965	19.9497
			61.985	19.9599
			62.015	19.9696
			62.035	19.9795
			62.05	19.9897
			62.07	19.9994
			62.09	20.0086
			62.105	20.0186
			62.125	20.028
			62.145	20.037
			62.165	20.0469
			62.185	20.0562
			62.21	20.0657
			62.225	20.0754
			62.245	20.0847
			62.265	20.0947
			62.285	20.1045
			62.305	20.1143
			62.325	20.1244
			62.345	20.1341
			62.375	20.1443
			62.39	20.1537
			62.41	20.1637
			62.435	20.1737
			62.45	20.1837
			62.475	20.1939
			62.495	20.2041
			62.515	20.2148
			62.535	20.224
			62.555	20.2336
			62.575	20.2429
			62.59	20.2519
			62.615	20.2622
			62.63	20.2718
			62.65	20.2812
			62.665	20.2911
			62.69	20.301
			62.705	20.3104
			62.725	20.3203
			62.745	20.3307
			62.765	20.341
			62.795	20.3515
			62.81	20.3617
			62.835	20.3705
			62.85	20.38
			62.875	20.39
			62.895	20.3996
			62.905	20.4103
			62.93	20.4201
			62.955	20.4307
			62.975	20.4408
			62.995	20.45
			63.015	20.4601
			63.035	20.4705
			63.055	20.4798
			63.075	20.4892
			63.095	20.4993
			63.115	20.5095
			63.135	20.5196
			63.145	20.5297
			63.165	20.5399
			63.185	20.5498
			63.205	20.56
			63.225	20.5701
			63.25	20.58
			63.27	20.5902
			63.285	20.6014
			63.31	20.6109
			63.33	20.6205
			63.355	20.6312
			63.375	20.6411
			63.395	20.6514
			63.415	20.6612
			63.435	20.6711
			63.455	20.6816
			63.475	20.6925
			63.495	20.7024
			63.515	20.7124
			63.535	20.7223
			63.555	20.7329
			63.575	20.7421
			63.595	20.7512
			63.615	20.7619
			63.635	20.7728
			63.655	20.7835
			63.675	20.7943
			63.695	20.8042
			63.715	20.8141
			63.73	20.8235
			63.745	20.8336
			63.765	20.8441
			63.785	20.8537
			63.81	20.8634
			63.83	20.8747
			63.85	20.8858
			63.87	20.8946
			63.885	20.9047
			63.905	20.9154
			63.925	20.9256
			63.945	20.9351
			63.965	20.9456
			63.985	20.954
			64.015	20.9632
			64.03	20.9735
			64.05	20.9847
			64.075	20.9947
			64.09	21.005
			64.115	21.015
			64.135	21.0242
			64.155	21.0341
			64.175	21.044
			64.195	21.0539
			64.21	21.0644
			64.235	21.0753
			64.25	21.0857
			64.27	21.0958
			64.285	21.1059
			64.31	21.1164
			64.325	21.1265
			64.345	21.1364
			64.365	21.1473
			64.385	21.1586
			64.405	21.1698
			64.425	21.1803
			64.445	21.1895
			64.475	21.1986
			64.49	21.2102
			64.515	21.2214
			64.535	21.2324
			64.555	21.2424
			64.575	21.2526
			64.595	21.2626
			64.615	21.2725
			64.635	21.2829
			64.655	21.294
			64.67	21.3035
			64.69	21.3133
			64.715	21.325
			64.725	21.3352
			64.745	21.346
			64.765	21.3564
			64.785	21.368
			64.805	21.3787
			64.83	21.3884
			64.855	21.3991
			64.875	21.4097
			64.89	21.42
			64.915	21.4306
			64.935	21.4417
			64.95	21.4521

## Sheet: fig.2c
T	H
10	6.4
20	6.1
35	5.6
40	5.4
44	5.2
44	0.8
46	5.1
46	1.4
49	5
49	2.3
51	4.9
51	2.7
53	4.8
53	3.1
55	4.7
55	3.5
57	4.65
57	3.8
59	4.5
59	4
60	4.3
70	4.4
70	6.7
80	4.5
80	6.3
100	4.9
43.52	0

## Sheet: fig.3a
H-increasing (blue)			H-decreasing (red)
H	\rho^2f		H	\rho^2f
-3	3.87827		3	3.96965
-2.8	3.67791		2.8	4.03285
-2.6	3.52111		2.6	4.10505
-2.4	3.32796		2.4	4.13805
-2.2	3.1943		2.2	4.17387
-2	3.12122		2	4.18113
-1.8	3.04979		1.8	4.29526
-1.6	2.96348		1.6	4.33053
-1.4	2.97092		1.4	4.36424
-1.2	2.93709		1.2	4.38534
-1	2.91254		1	4.45114
-0.9	2.94878		0.9	4.4896
-0.8	2.9206		0.8	4.52882
-0.7	2.91075		0.7	4.50805
-0.6	2.90124		0.6	4.52357
-0.5	2.91294		0.5	4.54328
-0.4	2.87853		0.4	4.58894
-0.3	2.88083		0.3	4.60839
-0.2	2.87574		0.2	4.5785
-0.16	2.92364		0.16	4.61803
-0.14	2.90197		0.14	4.66643
-0.12	2.87108		0.12	4.66117
-0.1	2.88232		0.1	4.64708
-0.08	2.94717		0.08	4.52718
-0.06	3.17998		0.06	4.31981
-0.04	3.34341		0.04	4.16147
-0.02	3.51146		0.02	4.01299
0	3.62194		0	3.94613
0.02	3.7693		-0.02	3.78371
0.04	3.76451		-0.04	3.69175
0.06	3.91809		-0.06	3.60135
0.08	4.04668		-0.08	3.43627
0.1	4.23449		-0.1	3.20476
0.12	4.54805		-0.12	2.9482
0.14	4.63633		-0.14	2.87952
0.16	4.64126		-0.16	2.87559
0.2	4.66389		-0.2	2.85238
0.3	4.59313		-0.3	2.87301
0.4	4.5801		-0.4	2.90388
0.5	4.55846		-0.5	2.93649
0.6	4.58387		-0.6	2.90576
0.7	4.52435		-0.7	2.91178
0.8	4.50468		-0.8	2.88126
0.9	4.49414		-0.9	2.89115
1	4.42862		-1	2.91097
1.2	4.43965		-1.2	2.94003
1.4	4.36983		-1.4	2.94201
1.6	4.33484		-1.6	2.97861
1.8	4.27661		-1.8	3.00696
2	4.20449		-2	3.13554
2.2	4.23155		-2.2	3.20731
2.4	4.11209		-2.4	3.32298
2.6	4.12651		-2.6	3.47936
2.8	4.03929		-2.8	3.65807
3	4.01166		-3	3.85976

## Sheet: fig.3b
H-increasing (blue)			H-decreasing (red)
H	\rho^2f		H	\rho^2f
-3	4.02473		3	3.85494
-2.8	4.04833		2.8	3.68002
-2.6	4.13845		2.6	3.45612
-2.4	4.19961		2.4	3.27895
-2.2	4.21724		2.2	3.16382
-2	4.28005		2	3.04725
-1.8	4.32561		1.8	3.01453
-1.6	4.38438		1.6	2.94623
-1.4	4.35579		1.4	2.90718
-1.2	4.49394		1.2	2.92189
-1	4.47154		1	2.87549
-0.9	4.50014		0.9	2.90349
-0.8	4.53191		0.8	2.88965
-0.7	4.54455		0.7	2.84355
-0.6	4.59743		0.6	2.91107
-0.5	4.58047		0.5	2.94885
-0.4	4.59679		0.4	2.87147
-0.3	4.65896		0.3	2.90036
-0.2	4.66769		0.2	2.89574
-0.16	4.65944		0.16	2.8842
-0.14	4.71676		0.14	2.9314
-0.12	4.69347		0.12	2.87428
-0.1	4.69531		0.1	2.89137
-0.08	4.61418		0.08	3.01768
-0.06	4.34475		0.06	3.2612
-0.04	4.1286		0.04	3.37066
-0.02	3.97426		0.02	3.48642
0	3.92505		0	3.59628
0.02	3.78601		-0.02	3.71581
0.04	3.68746		-0.04	3.82176
0.06	3.57961		-0.06	3.9289
0.08	3.4111		-0.08	4.07375
0.1	3.28749		-0.1	4.24217
0.12	2.99381		-0.12	4.49222
0.14	2.85672		-0.14	4.61169
0.16	2.84591		-0.16	4.64241
0.2	2.83782		-0.2	4.65775
0.3	2.83943		-0.3	4.65803
0.4	2.88036		-0.4	4.6426
0.5	2.83725		-0.5	4.63023
0.6	2.81827		-0.6	4.60822
0.7	2.84744		-0.7	4.60027
0.8	2.89466		-0.8	4.56716
0.9	2.90866		-0.9	4.49403
1	2.87251		-1	4.466
1.2	2.8572		-1.2	4.47109
1.4	2.89528		-1.4	4.39266
1.6	2.89653		-1.6	4.34594
1.8	2.95801		-1.8	4.31948
2	3.06152		-2	4.28899
2.2	3.1482		-2.2	4.19652
2.4	3.24029		-2.4	4.16627
2.6	3.42469		-2.6	4.1563
2.8	3.62102		-2.8	4.12012
3	3.83876		-3	4.03637

## Sheet: fig.3c
H-increasing (blue)			H-decreasing (red)
H	\rho^2f		H	\rho^2f
-3	4.0801		3	3.82436
-2.8	4.11159		2.8	3.66742
-2.6	4.22424		2.6	3.46191
-2.4	4.27891		2.4	3.22739
-2.2	4.38745		2.2	3.12629
-2	4.37373		2	2.99942
-1.8	4.44113		1.8	2.93808
-1.6	4.48469		1.6	2.90661
-1.4	4.45865		1.4	2.85568
-1.2	4.53942		1.2	2.86164
-1	4.57168		1	2.84806
-0.9	4.62321		0.9	2.87841
-0.8	4.63167		0.8	2.82422
-0.7	4.6411		0.7	2.81497
-0.6	4.68963		0.6	2.85847
-0.5	4.70106		0.5	2.81726
-0.4	4.72459		0.4	2.7994
-0.3	4.75676		0.3	2.80895
-0.2	4.79647		0.2	2.79333
-0.16	4.76421		0.16	2.7761
-0.14	4.79008		0.14	2.74402
-0.12	4.78362		0.12	2.7606
-0.1	4.7859		0.1	2.77676
-0.08	4.71822		0.08	2.87275
-0.06	4.46721		0.06	3.12078
-0.04	4.30569		0.04	3.3138
-0.02	4.12531		0.02	3.54723
0	4.01491		0	3.6527
0.02	3.85133		-0.02	3.74738
0.04	3.73171		-0.04	3.84472
0.06	3.60975		-0.06	3.99694
0.08	3.42674		-0.08	4.1385
0.1	3.25944		-0.1	4.40177
0.12	2.97845		-0.12	4.68396
0.14	2.85644		-0.14	4.7821
0.16	2.80204		-0.16	4.77892
0.2	2.74107		-0.2	4.79343
0.3	2.76942		-0.3	4.78554
0.4	2.8013		-0.4	4.72976
0.5	2.79742		-0.5	4.72761
0.6	2.7913		-0.6	4.71581
0.7	2.82208		-0.7	4.68117
0.8	2.81039		-0.8	4.72892
0.9	2.80481		-0.9	4.67404
1	2.78064		-1	4.6041
1.2	2.83128		-1.2	4.58826
1.4	2.82731		-1.4	4.50456
1.6	2.89775		-1.6	4.52383
1.8	2.92873		-1.8	4.43475
2	3.01747		-2	4.38265
2.2	3.08553		-2.2	4.33312
2.4	3.24212		-2.4	4.32586
2.6	3.40279		-2.6	4.25989
2.8	3.62586		-2.8	4.10331
3	3.86827		-3	4.10937

## Sheet: fig.3d
H-increasing (blue)			H-decreasing (red)
H	\rho^2f		H	\rho^2f
-3	3.85216		3	4.01207
-2.8	3.67333		2.8	4.03325
-2.6	3.49672		2.6	4.12235
-2.4	3.371		2.4	4.13577
-2.2	3.21575		2.2	4.18314
-2	3.0719		2	4.2156
-1.8	3.02547		1.8	4.23387
-1.6	2.96137		1.6	4.32736
-1.4	2.90992		1.4	4.33145
-1.2	2.85083		1.2	4.34716
-1	2.8863		1	4.4816
-0.9	2.89906		0.9	4.45917
-0.8	2.89675		0.8	4.48931
-0.7	2.8698		0.7	4.48184
-0.6	2.84797		0.6	4.52848
-0.5	2.85941		0.5	4.54523
-0.4	2.83		0.4	4.57301
-0.3	2.83029		0.3	4.5866
-0.2	2.84635		0.2	4.57066
-0.16	2.83362		0.16	4.57865
-0.14	2.82439		0.14	4.63767
-0.12	2.79863		0.12	4.59699
-0.1	2.79697		0.1	4.58786
-0.08	2.90601		0.08	4.50606
-0.06	3.1434		0.06	4.27675
-0.04	3.3701		0.04	4.10754
-0.02	3.5173		0.02	3.95574
0	3.60725		0	3.88394
0.02	3.72905		-0.02	3.79521
0.04	3.83929		-0.04	3.73198
0.06	3.9322		-0.06	3.54933
0.08	4.04613		-0.08	3.38971
0.1	4.22304		-0.1	3.25524
0.12	4.52278		-0.12	3.02695
0.14	4.64869		-0.14	2.93381
0.16	4.73675		-0.16	2.8817
0.2	4.71		-0.2	2.8747
0.3	4.69438		-0.3	2.9335
0.4	4.60818		-0.4	2.88617
0.5	4.61581		-0.5	2.89881
0.6	4.58893		-0.6	2.9115
0.7	4.56243		-0.7	2.89815
0.8	4.55228		-0.8	2.92792
0.9	4.59739		-0.9	2.91503
1	4.51453		-1	2.93419
1.2	4.43183		-1.2	2.94749
1.4	4.40099		-1.4	2.90018
1.6	4.31773		-1.6	3.00207
1.8	4.28363		-1.8	3.0275
2	4.25265		-2	3.09051
2.2	4.2029		-2.2	3.19118
2.4	4.14691		-2.4	3.30674
2.6	4.09811		-2.6	3.46149
2.8	4.07399		-2.8	3.66469
3	3.99611		-3	3.87362

## Sheet: fig.3e
j_ac	\rho^2f_asym
0.21796	0.262953
0.363266	0.615516
0.508573	0.902424
0.65388	1.3199
0.799186	1.71076

## Sheet: fig.3f
j_p	\rho^2f_asym
1.23511	0.914184
1.0898	0.902424
0.944493	0.807765
0.726533	0.910802
0.508573	0.71137
0.363266	0.769065
0.21796	0.604862
0.0726533	0.664828
0	0.275777

## Sheet: fig.4a
	48 K	49 K	50 K	51 K	52 K
H	\rho^2f_asym	\rho^2f_asym	\rho^2f_asym	\rho^2f_asym	\rho^2f_asym
3	-0.0415075	-0.0264077	0.0193825	0.146309	0.808804
2.8	-0.0214447	-0.0186402	0.0514884	0.222808	1.03882
2.6	-0.026313	-0.0190029	0.0831568	0.405108	1.15456
2.4	0.000533278	0.0108192	0.167789	0.560555	1.20496
2.2	0.00905048	0.0235337	0.214671	0.616984	1.3392
2	0.0144113	0.0425433	0.30074	0.705016	1.37051
1.8	0.0313987	0.0681721	0.364112	0.762853	1.33268
1.6	0.0161866	0.0853842	0.428272	0.825801	1.37859
1.4	0.0139567	0.127796	0.455361	0.838866	1.44518
1.2	0.0143923	0.0981082	0.486107	0.881182	1.55924
1	0.0413644	0.13774	0.546974	0.894259	1.51204
0.9	0.0162625	0.120259	0.524326	0.912398	1.58182
0.8	0.0311088	0.138352	0.528791	0.973484	1.555
0.7	0.0231801	0.156425	0.548101	0.955777	1.59544
0.6	0.0165669	0.142365	0.551577	0.950186	1.59794
0.5	0.0254651	0.135356	0.565997	0.974885	1.60648
0.4	0.0244318	0.138403	0.594738	0.983933	1.62119
0.3	0.0387739	0.131455	0.597085	1.00883	1.71237
0.2	0.0650831	0.144617	0.613281	1.01854	1.65293
0.16	0.0584481	0.121749	0.600436	1.02198	1.68559
0.14	0.0505959	0.126378	0.573615	1.04112	1.67103
0.12	0.0273801	0.108998	0.537011	0.978689	1.64684
0.1	0.0354328	0.0948966	0.442256	0.828278	1.45979
0.08	0.0488213	0.0609561	0.38647	0.647555	1.14997
0.06	0.0166173	0.0617753	0.24133	0.448337	0.812027
0.04	0.0234992	0.0321311	0.156769	0.270553	0.491345
0.02	-0.000230882	0.0280755	0.0795187	0.102027	0.226001
0	0	0	0	0	0

[truncated: 5 more sheets: fig.4b, fig.4c, Sfig.4, Sfig.5, Sfig.5_inset]
